# Supplementary material for: Ribosome signatures aid bacterial translation initiation site identification
Source: BMC Biol. 2017 Aug 30;15:76. doi: 10.1186/s12915-017-0416-0 (PMC5576327; doi:10.1186/s12915-017-0416-0)
Supplement: Supplementary file 2 — Tables S1–S18. Table S1. Variable importance in the S. Typhimurium monosome sample. Table S2. Variable importance in the S. Typhimurium polysome sample. Table S3. N-terminal support for S. Typhimurium predicted ORFs. Table S4. Predicted ORFs from the S. Typhimurium dataset. Table S5. Assessment of the contribution of parameter types to the predictive performance. Table S6. Support for novel predicted ORFs. Table S7. Ribo-seq sample info. Table S8. Variable importance in the E. coli TET2 sample. Table S9. Variable importance in the E. coli TET3 sample. Table S10. Variable importance in the E. coli Li1 sample. Table S11. Variable importance in the E. coli Li3 sample. Table S12: Variable importance in the E. coli Mohammad1 sample. Table S13. Variable importance in the E. coli Mohammad2 sample. Table S14. ORF predictions in the E. coli tetracycline libraries. Table S15. ORF predictions in the E. coli Li libraries. Table S16. ORF predictions in the E. coli Mohammad libraries. Table S17. Blocked N-terminal peptides. Table S18. High confidence N-terminal peptides. (XLSX 321 kb) [file 12915_2017_416_MOESM2_ESM.xlsx]

## Sheet: Supplementary_Table_S1
Supplementary_Table_S1
Variable importance in the S. Typhimurium monosome sample.
Rank	Variable	Relative importance	Scaled importance	Percentage scaled importance
1	codon	153827	1	0.308343
2	canonical_candidate_sites_ORF_region	81347.4	0.528823	0.163059
3	fragment_length_31_position_-15	10424.4	0.067767	0.0208955
4	fragment_length_25_position_-16	9872.7	0.0641804	0.0197896
5	fragment_length_24_position_-16	9685.59	0.0629641	0.0194145
6	fragment_length_32_position_-16	9202.26	0.0598221	0.0184457
7	fragment_length_24_position_-15	8998.21	0.0584955	0.0180367
8	fragment_length_33_position_-16	8366.45	0.0543886	0.0167704
9	ORF_fpkm	6703.24	0.0435764	0.0134365
10	nucleotide_position_-10	6594.21	0.0428677	0.013218
11	nucleotide_position_-8	6406.08	0.0416446	0.0128408
12	nucleotide_position_-11	5274.67	0.0342895	0.010573
13	fragment_length_23_position_-15	5128.85	0.0333416	0.0102807
14	proportion_of_reads_upstream	5050.96	0.0328353	0.0101245
15	nucleotide_position_-9	4916.12	0.0319587	0.00985424
16	nucleotide_position_-7	4340.53	0.0282169	0.00870048
17	proportion_of_reads_downstream	4265.55	0.0277295	0.0085502
18	fragment_length_30_position_-14	4176.27	0.0271491	0.00837123
19	fragment_length_23_position_-14	4051.16	0.0263358	0.00812046
20	fragment_length_23_position_-16	4027.48	0.0261818	0.00807298
21	nucleotide_position_+3	3972.28	0.025823	0.00796235
22	fragment_length_28_position_+0	3850.57	0.0250318	0.00771838
23	nucleotide_position_-13	3487.64	0.0226725	0.0069909
24	fragment_length_32_position_-15	3464.37	0.0225212	0.00694425
25	fragment_length_26_position_-16	3453.47	0.0224503	0.00692239
26	fragment_length_29_position_-13	3426.67	0.0222761	0.00686869
27	nucleotide_position_-4	3357.45	0.0218261	0.00672994
28	nucleotide_position_-1	3049.34	0.0198231	0.00611232
29	fragment_length_30_position_+0	2930.74	0.0190522	0.00587461
30	nucleotide_position_+6	2891.25	0.0187954	0.00579544
31	nucleotide_position_+5	2890.7	0.0187918	0.00579434
32	nucleotide_position_-3	2865.36	0.0186271	0.00574354
33	nucleotide_position_-12	2864.7	0.0186228	0.00574222
34	nucleotide_position_+8	2796.75	0.0181811	0.00560603
35	nucleotide_position_-16	2711.71	0.0176283	0.00543556
36	nucleotide_position_-18	2698.78	0.0175442	0.00540964
37	fragment_length_25_position_-17	2696.69	0.0175306	0.00540545
38	nucleotide_position_+7	2686.19	0.0174624	0.0053844
39	nucleotide_position_-15	2623.62	0.0170556	0.00525898
40	nucleotide_position_-19	2533.22	0.0164679	0.00507778
41	nucleotide_position_+9	2460.33	0.0159941	0.00493167
42	fragment_length_30_position_-15	2447.42	0.0159102	0.0049058
43	nucleotide_position_-6	2445.12	0.0158952	0.00490119
44	nucleotide_position_-14	2174.11	0.0141335	0.00435795
45	fragment_length_29_position_+0	2125.37	0.0138166	0.00426025
46	nucleotide_position_+4	2121.3	0.0137901	0.0042521
47	fragment_length_33_position_-17	2097.87	0.0136378	0.00420513
48	nucleotide_position_-5	2073.61	0.0134801	0.0041565
49	window_up_down_ratio	2073.08	0.0134767	0.00415544
50	nucleotide_position_-2	2032.37	0.0132121	0.00407385
51	nucleotide_position_+10	1982.21	0.0128859	0.00397329
52	nucleotide_position_-20	1966.37	0.012783	0.00394155
53	nucleotide_position_-17	1903.99	0.0123774	0.0038165
54	fragment_length_34_position_-18	1742.89	0.0113301	0.00349357
55	fragment_length_25_position_+0	1722.48	0.0111975	0.00345266
56	fragment_length_31_position_-16	1421.03	0.00923783	0.00284842
57	fragment_length_26_position_-17	1270.27	0.0082578	0.00254624
58	fragment_length_27_position_+0	1259.36	0.00818684	0.00252436
59	fragment_length_26_position_-18	1238.47	0.00805103	0.00248248
60	fragment_length_34_position_-16	1233.87	0.00802113	0.00247326
61	fragment_length_35_position_-19	1182.34	0.00768616	0.00236997
62	fragment_length_27_position_-18	1152.97	0.00749524	0.00231111
63	fragment_length_24_position_-17	1152.13	0.00748976	0.00230942
64	fragment_length_31_position_+0	1118.18	0.00726908	0.00224137
65	fragment_length_27_position_-16	1027.07	0.00667676	0.00205873
66	fragment_length_25_position_-15	855.807	0.00556343	0.00171545
67	fragment_length_32_position_+0	785.037	0.00510337	0.00157359
68	fragment_length_22_position_-15	778.507	0.00506092	0.0015605
69	fragment_length_28_position_-12	771.191	0.00501336	0.00154583
70	fragment_length_33_position_+0	761.435	0.00494994	0.00152628
71	fragment_length_32_position_-17	713.853	0.00464062	0.0014309
72	fragment_length_26_position_-19	657.444	0.00427391	0.00131783
73	fragment_length_29_position_-15	634.952	0.00412769	0.00127275
74	fragment_length_29_position_-14	607.917	0.00395195	0.00121856
75	fragment_length_33_position_-18	604.375	0.00392892	0.00121146
76	fragment_length_22_position_-14	573.673	0.00372933	0.00114991
77	fragment_length_31_position_-13	555.911	0.00361387	0.00111431
78	fragment_length_26_position_-15	538.131	0.00349828	0.00107867
79	fragment_length_24_position_+0	525.534	0.00341639	0.00105342
80	fragment_length_30_position_-13	522.968	0.00339971	0.00104828
81	fragment_length_34_position_+0	498.05	0.00323772	0.00099833
82	fragment_length_31_position_-14	489.885	0.00318464	0.000981963
83	fragment_length_30_position_-16	489.263	0.0031806	0.000980716
84	fragment_length_26_position_-14	454.567	0.00295505	0.00091117
85	fragment_length_27_position_-11	449.644	0.00292304	0.000901301
86	fragment_length_27_position_-19	434.248	0.00282296	0.000870439
87	fragment_length_27_position_-15	409.437	0.00266166	0.000820706
88	fragment_length_33_position_-15	398.696	0.00259184	0.000799177
89	fragment_length_27_position_-12	398.115	0.00258806	0.000798012
90	fragment_length_27_position_-17	396.789	0.00257944	0.000795354
91	fragment_length_33_position_-13	394.756	0.00256623	0.00079128
92	fragment_length_28_position_-19	393.592	0.00255866	0.000788945
93	fragment_length_27_position_-13	390.792	0.00254046	0.000783334
94	fragment_length_35_position_+0	373.168	0.00242589	0.000748007
95	fragment_length_24_position_-13	362.745	0.00235813	0.000727114
96	fragment_length_26_position_-20	356.068	0.00231473	0.00071373
97	fragment_length_26_position_+0	355.729	0.00231252	0.00071305
98	fragment_length_34_position_-15	353.873	0.00230046	0.00070933
99	fragment_length_29_position_-18	349.473	0.00227185	0.00070051
100	fragment_length_25_position_-12	347.277	0.00225758	0.000696109
101	fragment_length_29_position_-19	337.012	0.00219085	0.000675533
102	fragment_length_25_position_-14	335.976	0.00218411	0.000673456
103	fragment_length_26_position_-11	333.3	0.00216671	0.000668092
104	fragment_length_28_position_-14	332.953	0.00216446	0.000667396
105	fragment_length_33_position_-12	318.392	0.0020698	0.00063821
106	fragment_length_34_position_-12	317.969	0.00206705	0.000637362
107	fragment_length_34_position_-17	317.832	0.00206616	0.000637088
108	fragment_length_22_position_-13	315.129	0.00204859	0.000631668
109	fragment_length_21_position_+0	312.282	0.00203008	0.000625963
110	fragment_length_26_position_-13	311.682	0.00202618	0.00062476
111	fragment_length_27_position_-20	309.232	0.00201025	0.000619848
112	fragment_length_30_position_-17	305.464	0.00198576	0.000612295
113	fragment_length_28_position_-15	304.883	0.00198198	0.00061113
114	fragment_length_25_position_-11	304.377	0.0019787	0.000610117
115	fragment_length_25_position_-18	303.394	0.0019723	0.000608146
116	fragment_length_25_position_-20	292.11	0.00189895	0.000585528
117	fragment_length_32_position_-13	289.773	0.00188376	0.000580843
118	fragment_length_24_position_-20	289.34	0.00188094	0.000579976
119	fragment_length_28_position_-13	287.964	0.00187199	0.000577216
120	fragment_length_27_position_-14	287.647	0.00186993	0.000576581
121	fragment_length_28_position_-20	284.536	0.00184971	0.000570346
122	fragment_length_24_position_-12	284.467	0.00184926	0.000570208
123	fragment_length_32_position_-14	283.23	0.00184122	0.000567727
124	fragment_length_33_position_-20	281.721	0.00183141	0.000564703
125	fragment_length_28_position_-18	281.038	0.00182697	0.000563335
126	fragment_length_29_position_-16	277.426	0.00180349	0.000556094
127	fragment_length_29_position_-20	276.415	0.00179692	0.000554068
128	fragment_length_35_position_-16	275.371	0.00179013	0.000551974
129	fragment_length_35_position_-17	273.695	0.00177923	0.000548614
130	fragment_length_30_position_-19	269.236	0.00175025	0.000539678
131	fragment_length_28_position_-16	268.983	0.0017486	0.00053917
132	fragment_length_31_position_-18	263.013	0.0017098	0.000527204
133	fragment_length_33_position_-11	259.986	0.00169012	0.000521136
134	fragment_length_30_position_-20	255.895	0.00166352	0.000512935
135	fragment_length_25_position_-13	255.719	0.00166238	0.000512582
136	fragment_length_26_position_-12	252.743	0.00164303	0.000506618
137	fragment_length_31_position_-11	252.361	0.00164055	0.000505853
138	fragment_length_30_position_-12	251.91	0.00163762	0.000504948
139	fragment_length_28_position_-11	247.628	0.00160978	0.000496365
140	fragment_length_34_position_-19	247.292	0.0016076	0.000495691
141	fragment_length_33_position_-14	245.506	0.00159599	0.000492112
142	fragment_length_22_position_+0	242.141	0.00157411	0.000485367
143	fragment_length_29_position_-17	240.743	0.00156502	0.000482564
144	fragment_length_29_position_-11	239.838	0.00155914	0.00048075
145	fragment_length_31_position_-12	238.663	0.0015515	0.000478395
146	fragment_length_30_position_-11	232.827	0.00151356	0.000466696
147	fragment_length_31_position_-20	232.254	0.00150983	0.000465547
148	fragment_length_29_position_-12	230.187	0.0014964	0.000461404
149	fragment_length_22_position_-12	227.838	0.00148113	0.000456696
150	fragment_length_32_position_-18	225.064	0.0014631	0.000451136
151	fragment_length_24_position_-14	223.05	0.00145	0.000447099
152	fragment_length_21_position_-11	222.52	0.00144656	0.000446036
153	fragment_length_23_position_-12	221.793	0.00144183	0.000444579
154	fragment_length_24_position_-11	220.323	0.00143228	0.000441633
155	fragment_length_31_position_-19	219.588	0.0014275	0.000440159
156	fragment_length_28_position_-17	217.553	0.00141427	0.000436079
157	fragment_length_32_position_-19	216.35	0.00140645	0.000433668
158	fragment_length_23_position_-13	213.546	0.00138822	0.000428047
159	fragment_length_25_position_-19	208.798	0.00135735	0.00041853
160	fragment_length_35_position_-15	204.443	0.00132904	0.000409802
161	fragment_length_23_position_+0	204.42	0.0013289	0.000409756
162	fragment_length_35_position_-13	200.074	0.00130064	0.000401043
163	fragment_length_30_position_-18	197.823	0.00128601	0.000396531
164	fragment_length_34_position_-13	195.995	0.00127412	0.000392868
165	fragment_length_24_position_-18	193.495	0.00125787	0.000387856
166	fragment_length_24_position_-19	193.192	0.0012559	0.000387248
167	fragment_length_31_position_-17	192.632	0.00125226	0.000386126
168	fragment_length_20_position_-16	192.59	0.00125199	0.000386042
169	fragment_length_32_position_-11	189.385	0.00123115	0.000379618
170	fragment_length_20_position_-12	189.344	0.00123089	0.000379537
171	fragment_length_34_position_-14	188.715	0.0012268	0.000378274
172	fragment_length_23_position_-17	184.383	0.00119864	0.000369591
173	fragment_length_23_position_-11	180.643	0.00117433	0.000362095
174	fragment_length_34_position_-11	180.284	0.00117199	0.000361376
175	fragment_length_35_position_-11	179.496	0.00116687	0.000359796
176	fragment_length_32_position_-12	175.87	0.0011433	0.000352527
177	fragment_length_23_position_-18	174.21	0.0011325	0.0003492
178	fragment_length_20_position_+0	173.814	0.00112993	0.000348407
179	fragment_length_35_position_-18	173.24	0.0011262	0.000347256
180	fragment_length_33_position_-19	172.617	0.00112215	0.000346008
181	fragment_length_21_position_-13	168.184	0.00109333	0.000337122
182	fragment_length_32_position_-20	167.212	0.00108701	0.000335172
183	fragment_length_23_position_-20	166.751	0.00108402	0.000334249
184	fragment_length_21_position_-20	164.701	0.00107069	0.00033014
185	fragment_length_22_position_-19	162.286	0.00105499	0.000325299
186	fragment_length_20_position_-19	155.936	0.00101371	0.000312569
187	fragment_length_20_position_-20	153.559	0.000998254	0.000307805
188	fragment_length_35_position_-14	152.366	0.000990503	0.000305415
189	fragment_length_22_position_-17	147.595	0.000959484	0.00029585
190	fragment_length_34_position_-20	146.284	0.000950964	0.000293223
191	fragment_length_20_position_-17	144.029	0.000936303	0.000288703
192	fragment_length_35_position_-20	139.069	0.000904062	0.000278762
193	fragment_length_21_position_-15	137.076	0.000891101	0.000274765
194	fragment_length_20_position_-13	136.925	0.00089012	0.000274463
195	fragment_length_20_position_-11	136.08	0.00088463	0.00027277
196	fragment_length_23_position_-19	130.175	0.000846244	0.000260934
197	fragment_length_21_position_-14	129.779	0.000843669	0.00026014
198	fragment_length_22_position_-16	128.206	0.00083344	0.000256986
199	fragment_length_35_position_-12	115.165	0.000748665	0.000230846
200	fragment_length_21_position_-12	101.193	0.000657834	0.000202839
201	fragment_length_22_position_-11	100.359	0.000652416	0.000201168
202	fragment_length_22_position_-18	98.209	0.000638437	0.000196858
203	fragment_length_21_position_-17	94.6292	0.000615165	0.000189682
204	fragment_length_20_position_-15	93.2739	0.000606355	0.000186965
205	fragment_length_21_position_-16	89.5745	0.000582306	0.00017955
206	fragment_length_21_position_-18	88.8688	0.000577718	0.000178135
207	fragment_length_20_position_-14	88.0476	0.00057238	0.000176489
208	fragment_length_21_position_-19	86.4753	0.000562159	0.000173338
209	fragment_length_22_position_-20	80.9718	0.000526381	0.000162306
210	fragment_length_20_position_-18	57.6019	0.000374458	0.000115462

## Sheet: Supplementary_Table_S2
Supplementary_Table_S2
Variable importance in the S. Typhimurium polysome sample.
Rank	Variable	Relative importance	Scaled importance	Percentage scaled importance
1	codon	157132	1	0.316938
2	canonical_candidate_sites_ORF_region	84860.2	0.540056	0.171164
3	fragment_length_31_position_-15	13534.7	0.0861359	0.0272997
4	ORF_fpkm	8590.06	0.0546677	0.0173263
5	fragment_length_32_position_-16	8366.17	0.0532428	0.0168747
6	fragment_length_28_position_+0	7350.25	0.0467775	0.0148255
7	nucleotide_position_-10	7009.23	0.0446072	0.0141377
8	fragment_length_30_position_-14	6656.78	0.0423641	0.0134268
9	nucleotide_position_-8	6498.36	0.041356	0.0131073
10	fragment_length_33_position_-17	6289.65	0.0400277	0.0126863
11	nucleotide_position_-11	5794.75	0.0368782	0.0116881
12	fragment_length_25_position_-16	5251.85	0.0334231	0.010593
13	fragment_length_34_position_-18	5243.79	0.0333718	0.0105768
14	fragment_length_33_position_-16	5068.53	0.0322564	0.0102233
15	proportion_of_reads_upstream	4944.45	0.0314668	0.00997301
16	nucleotide_position_-7	4849.65	0.0308634	0.00978179
17	nucleotide_position_-9	4783.81	0.0304445	0.009649
18	proportion_of_reads_downstream	4237.04	0.0269648	0.00854616
19	nucleotide_position_+3	4075.29	0.0259354	0.0082199
20	fragment_length_29_position_+0	3987.53	0.0253769	0.0080429
21	nucleotide_position_+5	3677.02	0.0234007	0.00741658
22	nucleotide_position_-13	3521.6	0.0224117	0.00710312
23	nucleotide_position_-4	3422.22	0.0217792	0.00690265
24	fragment_length_30_position_-16	3414.39	0.0217294	0.00688686
25	fragment_length_26_position_+0	3296.01	0.020976	0.00664809
26	fragment_length_25_position_+0	3295.87	0.0209751	0.0066478
27	nucleotide_position_-1	3177.95	0.0202246	0.00640996
28	nucleotide_position_+6	3112.9	0.0198107	0.00627875
29	nucleotide_position_-18	3073.67	0.019561	0.00619963
30	nucleotide_position_-3	3026.21	0.019259	0.0061039
31	nucleotide_position_-16	2988.41	0.0190184	0.00602765
32	nucleotide_position_-19	2976.18	0.0189406	0.00600299
33	nucleotide_position_-15	2936.91	0.0186907	0.00592378
34	nucleotide_position_+8	2917.25	0.0185656	0.00588414
35	nucleotide_position_-12	2737.5	0.0174216	0.00552157
36	nucleotide_position_+9	2701.43	0.0171921	0.00544881
37	nucleotide_position_-6	2602.76	0.0165641	0.00524979
38	fragment_length_32_position_-15	2585.37	0.0164535	0.00521473
39	fragment_length_29_position_-13	2544.01	0.0161902	0.00513129
40	fragment_length_27_position_+0	2378.68	0.015138	0.00479782
41	fragment_length_35_position_-19	2327.81	0.0148143	0.00469522
42	nucleotide_position_+4	2277.82	0.0144962	0.00459439
43	nucleotide_position_-14	2269.65	0.0144442	0.00457791
44	nucleotide_position_-5	2237.26	0.0142381	0.00451258
45	nucleotide_position_+7	2220.1	0.0141288	0.00447796
46	fragment_length_30_position_+0	2200.06	0.0140013	0.00443754
47	nucleotide_position_-2	2120.38	0.0134942	0.00427682
48	fragment_length_31_position_+0	2054.24	0.0130733	0.00414342
49	nucleotide_position_-20	1986.64	0.0126431	0.00400708
50	nucleotide_position_+10	1977.14	0.0125826	0.00398791
51	nucleotide_position_-17	1955.5	0.0124449	0.00394426
52	fragment_length_31_position_-16	1883.67	0.0119878	0.00379939
53	fragment_length_25_position_-17	1863.55	0.0118597	0.0037588
54	window_up_down_ratio	1727.07	0.0109912	0.00348353
55	fragment_length_30_position_-15	1505.97	0.00958407	0.00303755
56	fragment_length_24_position_-15	1424.32	0.00906448	0.00287288
57	fragment_length_27_position_-16	1411.58	0.00898339	0.00284718
58	fragment_length_34_position_-16	1392.91	0.00886459	0.00280952
59	fragment_length_26_position_-15	1161.86	0.00739412	0.00234348
60	fragment_length_29_position_-14	1070.58	0.00681325	0.00215938
61	fragment_length_35_position_+0	1061.87	0.00675783	0.00214181
62	fragment_length_24_position_-13	988.768	0.00629258	0.00199436
63	fragment_length_33_position_-15	977.322	0.00621974	0.00197127
64	fragment_length_34_position_+0	971.46	0.00618243	0.00195945
65	fragment_length_24_position_-16	938.714	0.00597403	0.0018934
66	fragment_length_25_position_-15	895.43	0.00569857	0.00180609
67	fragment_length_32_position_+0	788.028	0.00501506	0.00158946
68	fragment_length_33_position_+0	778.607	0.0049551	0.00157046
69	fragment_length_26_position_-18	778.567	0.00495485	0.00157038
70	fragment_length_24_position_+0	711.97	0.00453102	0.00143605
71	fragment_length_32_position_-17	690.662	0.00439542	0.00139307
72	fragment_length_31_position_-13	569.927	0.00362705	0.00114955
73	fragment_length_23_position_-15	521.226	0.00331712	0.00105132
74	fragment_length_23_position_-14	517.355	0.00329248	0.00104351
75	fragment_length_28_position_-15	479.161	0.00304941	0.000966474
76	fragment_length_29_position_-15	477.944	0.00304167	0.000964019
77	fragment_length_27_position_-19	456.889	0.00290767	0.000921551
78	fragment_length_30_position_-17	455.407	0.00289824	0.000918561
79	fragment_length_33_position_-13	441.845	0.00281193	0.000891206
80	fragment_length_26_position_-13	423.179	0.00269313	0.000853556
81	fragment_length_25_position_-14	419.424	0.00266924	0.000845982
82	fragment_length_26_position_-16	417.933	0.00265975	0.000842976
83	fragment_length_27_position_-11	414.206	0.00263603	0.000835458
84	fragment_length_35_position_-17	414.04	0.00263498	0.000835124
85	fragment_length_26_position_-19	410.933	0.0026152	0.000828856
86	fragment_length_28_position_-13	409.707	0.0026074	0.000826384
87	fragment_length_28_position_-11	390.326	0.00248406	0.000787292
88	fragment_length_29_position_-16	388.857	0.00247471	0.000784329
89	fragment_length_28_position_-12	384.59	0.00244755	0.000775722
90	fragment_length_26_position_-14	378.969	0.00241178	0.000764384
91	fragment_length_35_position_-18	368.981	0.00234822	0.00074424
92	fragment_length_30_position_-11	362.053	0.00230412	0.000730264
93	fragment_length_34_position_-17	358.775	0.00228326	0.000723653
94	fragment_length_25_position_-13	358.099	0.00227896	0.00072229
95	fragment_length_27_position_-17	357.817	0.00227717	0.00072172
96	fragment_length_27_position_-12	354.736	0.00225756	0.000715507
97	fragment_length_26_position_-17	349.411	0.00222368	0.000704767
98	fragment_length_33_position_-14	347.327	0.00221041	0.000700562
99	fragment_length_29_position_-12	346.584	0.00220568	0.000699064
100	fragment_length_26_position_-20	333.601	0.00212306	0.000672877
101	fragment_length_28_position_-20	329.65	0.00209791	0.000664907
102	fragment_length_27_position_-15	324.546	0.00206543	0.000654613
103	fragment_length_30_position_-20	321.396	0.00204539	0.00064826
104	fragment_length_30_position_-13	319.51	0.00203338	0.000644454
105	fragment_length_29_position_-11	314.258	0.00199996	0.000633862
106	fragment_length_29_position_-20	307.246	0.00195533	0.00061972
107	fragment_length_26_position_-12	306.544	0.00195087	0.000618303
108	fragment_length_27_position_-18	300.023	0.00190936	0.000605149
109	fragment_length_32_position_-19	298.671	0.00190076	0.000602423
110	fragment_length_32_position_-14	298.487	0.00189959	0.000602051
111	fragment_length_35_position_-11	296.642	0.00188784	0.000598329
112	fragment_length_24_position_-17	294.797	0.0018761	0.000594608
113	fragment_length_24_position_-20	288.408	0.00183544	0.000581721
114	fragment_length_22_position_-13	280.229	0.00178339	0.000565225
115	fragment_length_35_position_-13	279.495	0.00177872	0.000563745
116	fragment_length_32_position_-13	279.135	0.00177643	0.000563018
117	fragment_length_33_position_-20	277.112	0.00176356	0.000558937
118	fragment_length_23_position_+0	276.409	0.00175908	0.000557519
119	fragment_length_34_position_-15	276.384	0.00175892	0.000557469
120	fragment_length_34_position_-12	276.142	0.00175738	0.000556982
121	fragment_length_27_position_-13	275.44	0.00175292	0.000555566
122	fragment_length_26_position_-11	273.043	0.00173766	0.000550731
123	fragment_length_31_position_-18	272.889	0.00173668	0.00055042
124	fragment_length_22_position_+0	272.851	0.00173644	0.000550343
125	fragment_length_33_position_-11	265.502	0.00168967	0.000535521
126	fragment_length_23_position_-16	263.126	0.00167455	0.000530729
127	fragment_length_34_position_-20	258.031	0.00164212	0.000520451
128	fragment_length_31_position_-14	257.943	0.00164156	0.000520274
129	fragment_length_34_position_-14	257.028	0.00163574	0.000518429
130	fragment_length_24_position_-11	255.042	0.00162311	0.000514424
131	fragment_length_30_position_-12	254.53	0.00161984	0.000513389
132	fragment_length_34_position_-11	254.324	0.00161854	0.000512975
133	fragment_length_35_position_-16	253.38	0.00161253	0.000511071
134	fragment_length_27_position_-20	252.923	0.00160962	0.00051015
135	fragment_length_33_position_-18	251.908	0.00160316	0.000508102
136	fragment_length_28_position_-16	251.804	0.0016025	0.000507892
137	fragment_length_28_position_-17	251.705	0.00160187	0.000507693
138	fragment_length_35_position_-20	250.692	0.00159542	0.000505648
139	fragment_length_28_position_-18	245.784	0.00156418	0.000495749
140	fragment_length_25_position_-12	243.627	0.00155046	0.000491399
141	fragment_length_28_position_-19	243.292	0.00154832	0.000490723
142	fragment_length_27_position_-14	240.088	0.00152793	0.00048426
143	fragment_length_35_position_-14	240.078	0.00152787	0.00048424
144	fragment_length_25_position_-18	237.24	0.00150981	0.000478515
145	fragment_length_31_position_-17	236.081	0.00150243	0.000476178
146	fragment_length_23_position_-17	235.215	0.00149692	0.000474431
147	fragment_length_21_position_-12	232.327	0.00147854	0.000468606
148	fragment_length_31_position_-12	231.805	0.00147522	0.000467552
149	fragment_length_34_position_-19	231.543	0.00147355	0.000467025
150	fragment_length_29_position_-17	229.524	0.0014607	0.000462953
151	fragment_length_21_position_-13	223.29	0.00142103	0.000450378
152	fragment_length_29_position_-19	220.85	0.0014055	0.000445456
153	fragment_length_31_position_-19	217.936	0.00138696	0.000439579
154	fragment_length_28_position_-14	217.755	0.0013858	0.000439214
155	fragment_length_24_position_-14	213.716	0.0013601	0.000431067
156	fragment_length_32_position_-11	213.015	0.00135564	0.000429654
157	fragment_length_25_position_-11	210.856	0.0013419	0.000425299
158	fragment_length_25_position_-19	207.483	0.00132044	0.000418497
159	fragment_length_34_position_-13	205.417	0.00130729	0.000414329
160	fragment_length_35_position_-15	203.862	0.00129739	0.000411191
161	fragment_length_23_position_-11	202.842	0.0012909	0.000409135
162	fragment_length_31_position_-11	202.21	0.00128687	0.000407859
163	fragment_length_32_position_-20	202.021	0.00128567	0.000407479
164	fragment_length_31_position_-20	200.224	0.00127424	0.000403854
165	fragment_length_32_position_-18	198.306	0.00126203	0.000399986
166	fragment_length_29_position_-18	196.667	0.0012516	0.00039668
167	fragment_length_33_position_-12	195.695	0.00124541	0.000394718
168	fragment_length_24_position_-18	194.505	0.00123784	0.000392319
169	fragment_length_30_position_-19	194.15	0.00123558	0.000391602
170	fragment_length_35_position_-12	192.964	0.00122804	0.000389211
171	fragment_length_25_position_-20	190.003	0.00120919	0.000383238
172	fragment_length_22_position_-16	189.273	0.00120454	0.000381766
173	fragment_length_21_position_+0	185.992	0.00118367	0.000375149
174	fragment_length_20_position_+0	180.005	0.00114556	0.000363072
175	fragment_length_24_position_-12	178.804	0.00113792	0.00036065
176	fragment_length_22_position_-15	175.419	0.00111638	0.000353823
177	fragment_length_24_position_-19	174.973	0.00111354	0.000352922
178	fragment_length_21_position_-15	173.9	0.00110671	0.000350758
179	fragment_length_32_position_-12	168.696	0.00107359	0.000340263
180	fragment_length_22_position_-12	161.945	0.00103063	0.000326645
181	fragment_length_23_position_-18	156.707	0.000997291	0.000316079
182	fragment_length_23_position_-20	154.224	0.000981491	0.000311072
183	fragment_length_23_position_-13	153.781	0.000978672	0.000310178
184	fragment_length_23_position_-19	151.369	0.00096332	0.000305313
185	fragment_length_30_position_-18	150.213	0.000955962	0.00030298
186	fragment_length_22_position_-14	148.879	0.000947472	0.00030029
187	fragment_length_23_position_-12	142.841	0.000909051	0.000288113
188	fragment_length_33_position_-19	137.849	0.000877281	0.000278043
189	fragment_length_22_position_-17	133.274	0.000848166	0.000268816
190	fragment_length_20_position_-14	131.987	0.000839973	0.000266219
191	fragment_length_21_position_-14	123.947	0.000788808	0.000250003
192	fragment_length_21_position_-18	115	0.000731868	0.000231957
193	fragment_length_22_position_-19	106.879	0.000680182	0.000215575
194	fragment_length_22_position_-11	106.54	0.000678029	0.000214893
195	fragment_length_21_position_-16	95.6764	0.00060889	0.00019298
196	fragment_length_21_position_-20	92.0869	0.000586047	0.00018574
197	fragment_length_22_position_-18	90.9918	0.000579077	0.000183531
198	fragment_length_22_position_-20	89.4542	0.000569292	0.00018043
199	fragment_length_21_position_-11	83.2535	0.00052983	0.000167923
200	fragment_length_20_position_-17	81.4723	0.000518495	0.000164331
201	fragment_length_20_position_-20	76.7771	0.000488614	0.00015486
202	fragment_length_21_position_-17	75.3181	0.000479329	0.000151917
203	fragment_length_20_position_-12	63.1198	0.000401698	0.000127313
204	fragment_length_20_position_-11	60.2612	0.000383506	0.000121548
205	fragment_length_20_position_-15	53.3646	0.000339616	0.000107637
206	fragment_length_20_position_-13	50.3444	0.000320395	0.000101545
207	fragment_length_20_position_-16	47.0987	0.000299739	9.49986e-05
208	fragment_length_20_position_-19	35.4446	0.000225571	7.14921e-05
209	fragment_length_21_position_-19	30.3667	0.000193255	6.125e-05
210	fragment_length_20_position_-18	18.17	0.000115635	3.6649e-05

## Sheet: Supplementary_Table_S3
Supplementary_Table_S3
N-terminal support for S. Typhimurium predicted ORFs.
Predictions	High confidence N-terminal support
	Matching	Extension	Truncation
Matching	97	0	3
Extension	2	2	0
Truncation	0	0	4

## Sheet: Supplementary_Table_S4
Supplementary_Table_S4
Predicted ORFs from the S. Typhimurium dataset. In bed format, showing support by N-terminal proteomics.
Chromosome	Start	Stop	Strand	Predicition class	High confidence N-terminal support	Blocked N-terminal support
pRSF1010_SL1344	7851	8654	-	Annotated	no	no
pRSF1010_SL1344	27	842	-	Annotated	no	no
pRSF1010_SL1344	3338	5467	-	Annotated	no	no
pRSF1010_SL1344	1988	2827	-	Annotated	no	no
pRSF1010_SL1344	4306	4719	-	Annotated	no	no
pRSF1010_SL1344	2857	3063	-	Annotated	no	yes
pRSF1010_SL1344	3065	3277	-	Annotated	no	no
pRSF1010_SL1344	851	967	-	Truncation	no	no
pRSF1010_SL1344	1150	2100	-	Extension	no	no
pRSF1010_SL1344	6504	7043	+	Annotated	no	no
pRSF1010_SL1344	5666	5950	+	Annotated	no	yes
pCol1B9_SL1344	82908	83162	-	Annotated	no	no
pCol1B9_SL1344	39332	40402	-	Annotated	no	yes
pCol1B9_SL1344	64339	65157	-	Annotated	no	no
pCol1B9_SL1344	62907	63197	-	Annotated	no	no
pCol1B9_SL1344	77251	78546	-	Annotated	no	no
pCol1B9_SL1344	65154	65612	-	Annotated	no	no
pCol1B9_SL1344	63194	64342	-	Annotated	no	no
pCol1B9_SL1344	52422	53222	-	Annotated	no	no
pCol1B9_SL1344	47505	48707	-	Annotated	no	no
pCol1B9_SL1344	49288	52332	-	Annotated	no	no
pCol1B9_SL1344	72295	72951	-	Annotated	no	no
pCol1B9_SL1344	68913	70067	-	Annotated	no	no
pCol1B9_SL1344	53913	54440	-	Annotated	no	no
pCol1B9_SL1344	5163	5657	-	Annotated	no	no
pCol1B9_SL1344	48674	49288	-	Annotated	no	no
pCol1B9_SL1344	58484	62251	-	Annotated	no	no
pCol1B9_SL1344	53458	53862	-	Annotated	no	no
pCol1B9_SL1344	10192	10539	-	Annotated	no	no
pCol1B9_SL1344	84010	84693	-	Annotated	no	no
pCol1B9_SL1344	80672	81739	-	Annotated	no	no
pCol1B9_SL1344	55144	56433	-	Annotated	no	no
pCol1B9_SL1344	62341	63252	-	Extension	no	no
pCol1B9_SL1344	66651	67853	-	Annotated	no	no
pCol1B9_SL1344	43906	44568	-	Annotated	no	yes
pCol1B9_SL1344	80235	80672	-	Annotated	no	no
pCol1B9_SL1344	66007	66591	-	Annotated	no	no
pCol1B9_SL1344	78539	80221	-	Annotated	no	no
pCol1B9_SL1344	57430	58122	-	Annotated	no	no
pCol1B9_SL1344	83430	83996	-	Annotated	no	no
pCol1B9_SL1344	81773	82363	-	Annotated	no	no
pCol1B9_SL1344	56436	57419	-	Annotated	no	no
pCol1B9_SL1344	67938	68762	-	Annotated	no	no
pCol1B9_SL1344	73506	74120	-	Annotated	no	no
pCol1B9_SL1344	4897	5163	-	Truncation	no	no
pCol1B9_SL1344	74138	75235	-	Annotated	no	no
pCol1B9_SL1344	58119	58466	-	Annotated	no	no
pCol1B9_SL1344	54440	55144	-	Annotated	no	no
pCol1B9_SL1344	82413	82865	-	Annotated	no	no
pCol1B9_SL1344	72936	73496	-	Annotated	no	no
pCol1B9_SL1344	76812	77264	-	Annotated	no	no
pCol1B9_SL1344	46892	47476	-	Annotated	no	no
pCol1B9_SL1344	37048	39339	-	Annotated	no	no
pCol1B9_SL1344	5713	6315	-	Annotated	no	no
pCol1B9_SL1344	75248	76801	-	Annotated	no	no
pCol1B9_SL1344	53206	53394	-	Annotated	no	no
pCol1B9_SL1344	33401	33736	-	Annotated	no	yes
pCol1B9_SL1344	85922	86209	-	Annotated	no	no
pCol1B9_SL1344	30103	30369	+	Annotated	no	no
pCol1B9_SL1344	14855	15229	+	Annotated	no	yes
pCol1B9_SL1344	26571	27290	+	Extension	no	no
pCol1B9_SL1344	410	1486	+	Extension	no	no
pCol1B9_SL1344	2982	3830	+	Annotated	no	no
pCol1B9_SL1344	41942	42073	+	Annotated	no	no
pCol1B9_SL1344	14223	14855	+	Annotated	no	no
pCol1B9_SL1344	17495	18421	+	Annotated	no	no
pCol1B9_SL1344	70066	70383	+	Extension	no	no
pCol1B9_SL1344	33969	34301	+	Annotated	no	no
pCol1B9_SL1344	18806	19489	+	Annotated	no	no
pCol1B9_SL1344	29575	30009	+	Annotated	no	no
pCol1B9_SL1344	24127	26085	+	Truncation	no	yes
pCol1B9_SL1344	21871	22293	+	Annotated	no	yes
pCol1B9_SL1344	12439	12852	+	Truncation	no	no
pCol1B9_SL1344	4555	4788	+	Annotated	no	no
pCol1B9_SL1344	34312	37011	+	Annotated	no	yes
pCol1B9_SL1344	32061	32342	+	Truncation	no	no
pCol1B9_SL1344	19725	20159	+	Annotated	no	no
pCol1B9_SL1344	16446	16838	+	Annotated	no	no
pCol1B9_SL1344	21399	21824	+	Annotated	no	yes
pCol1B9_SL1344	15468	16442	+	Annotated	no	no
pCol1B9_SL1344	27955	28425	+	Annotated	no	no
pCol1B9_SL1344	378	467	+	Annotated	no	no
pCol1B9_SL1344	27287	27883	+	Extension	no	no
pCol1B9_SL1344	13893	14096	+	Annotated	no	no
pCol1B9_SL1344	23250	23777	+	Annotated	no	no
pCol1B9_SL1344	26140	26574	+	Annotated	no	yes
pCol1B9_SL1344	32467	33315	+	Annotated	no	no
pCol1B9_SL1344	27950	28846	+	Extension	no	no
pCol1B9_SL1344	41782	42066	+	Annotated	no	no
pCol1B9_SL1344	20205	20981	+	Annotated	no	no
pCol1B9_SL1344	8294	10174	+	Annotated	no	no
pCol1B9_SL1344	42696	42992	+	Annotated	no	no
Chromosome	4445212	4445571	-	Annotated	no	no
Chromosome	1287685	1287897	-	Annotated	no	no
Chromosome	2131943	2133001	-	Annotated	no	no
Chromosome	356288	357028	-	Annotated	no	no
Chromosome	2429610	2432336	-	Annotated	no	no
Chromosome	2953789	2954802	-	Annotated	no	no
Chromosome	3112723	3114522	-	Annotated	no	yes
Chromosome	3491635	3492807	-	Annotated	no	no
Chromosome	3621040	3623154	-	Annotated	no	no
Chromosome	1764839	1764967	-	Annotated	no	no
Chromosome	3036364	3037044	-	Annotated	no	yes
Chromosome	3156998	3157225	-	Annotated	no	no
Chromosome	3532871	3533623	-	Annotated	no	no
Chromosome	2731592	2732416	-	Annotated	no	no
Chromosome	4054569	4055258	-	Annotated	no	yes
Chromosome	2701791	2703128	-	Annotated	no	no
Chromosome	2870928	2871131	-	Annotated	no	no
Chromosome	3096952	3097860	-	Annotated	no	no
Chromosome	2237195	2237941	-	Annotated	no	no
Chromosome	1337795	1338601	-	Annotated	no	yes
Chromosome	2338601	2340967	-	Annotated	no	no
Chromosome	2687050	2688036	-	Annotated	no	yes
Chromosome	2436093	2436755	-	Annotated	no	yes
Chromosome	4242294	4243505	-	Truncation	no	no
Chromosome	3947993	3948709	-	Annotated	no	no
Chromosome	742328	743482	-	Annotated	no	yes
Chromosome	2734839	2735081	-	Annotated	no	no
Chromosome	1202562	1203680	-	Annotated	no	no
Chromosome	555572	556366	-	Annotated	no	yes
Chromosome	9376	9942	-	Annotated	no	no
Chromosome	360451	361908	-	Annotated	no	no
Chromosome	1566835	1567245	-	Annotated	no	no
Chromosome	2827828	2828076	-	Annotated	no	no
Chromosome	1421658	1422884	-	Annotated	no	no
Chromosome	2070185	2071342	-	Truncation	no	no
Chromosome	588211	589446	-	Annotated	no	no
Chromosome	2538804	2539790	-	Annotated	no	no
Chromosome	3557360	3561160	-	Extension	no	no
Chromosome	3458955	3459398	-	Annotated	yes	yes
Chromosome	3626353	3627171	-	Annotated	no	no
Chromosome	2135036	2135800	-	Annotated	no	no
Chromosome	4568399	4569739	-	Annotated	no	no
Chromosome	2497968	2499278	-	Annotated	no	no
Chromosome	1054795	1056087	-	Annotated	no	no
Chromosome	2053859	2054371	-	Truncation	no	no
Chromosome	880090	881388	-	Extension	no	no
Chromosome	1565756	1566817	-	Annotated	no	no
Chromosome	4441123	4441728	-	Annotated	no	no
Chromosome	2131363	2131698	-	Annotated	yes	yes
Chromosome	3845430	3847958	-	Annotated	no	no
Chromosome	3154227	3155327	-	Annotated	no	yes
Chromosome	3038327	3038632	-	Annotated	no	yes
Chromosome	3110201	3110935	-	Annotated	no	yes
Chromosome	3134700	3136058	-	Annotated	no	no
Chromosome	707930	708520	-	Annotated	no	no
Chromosome	4477472	4479892	-	Annotated	no	no
Chromosome	3063058	3064176	-	Annotated	no	yes
Chromosome	3825541	3825744	-	Annotated	no	no
Chromosome	4106010	4106468	-	Annotated	no	yes
Chromosome	2885007	2885348	-	Annotated	no	no
Chromosome	2826061	2826408	-	Annotated	yes	yes
Chromosome	2258889	2261186	-	Annotated	no	no
Chromosome	2712285	2712920	-	Annotated	no	no
Chromosome	3104484	3106040	-	Annotated	no	no
Chromosome	4530678	4531565	-	Annotated	no	no
Chromosome	2336900	2337265	-	Truncation	no	no
Chromosome	538604	539119	-	Annotated	no	no
Chromosome	2230832	2231167	-	Annotated	no	no
Chromosome	597956	598450	-	Annotated	no	no
Chromosome	3430739	3432070	-	Annotated	no	no
Chromosome	1971303	1972169	-	Annotated	no	yes
Chromosome	195012	195872	-	Annotated	no	no
Chromosome	4553931	4555001	-	Annotated	no	no
Chromosome	4353735	4354586	-	Annotated	no	no
Chromosome	2653972	2655090	-	Annotated	no	no
Chromosome	2751510	2753129	-	Extension	no	no
Chromosome	701433	703334	-	Annotated	no	no
Chromosome	4027697	4028059	-	Annotated	no	no
Chromosome	2967727	2968176	-	Annotated	no	no
Chromosome	2575739	2576218	-	Annotated	no	no
Chromosome	894003	894725	-	Annotated	no	yes
Chromosome	4771221	4771823	-	Annotated	no	yes
Chromosome	2062519	2063004	-	Annotated	no	no
Chromosome	4328322	4330112	-	Annotated	no	no
Chromosome	3215876	3216274	-	Annotated	no	no
Chromosome	2598826	2599689	-	Annotated	no	no
Chromosome	4437634	4437906	-	Annotated	no	no
Chromosome	4210855	4213044	-	Annotated	no	no
Chromosome	1646807	1647577	-	Annotated	no	no
Chromosome	3594748	3595566	-	Annotated	no	yes
Chromosome	2425377	2427218	-	Annotated	no	no
Chromosome	3264067	3265083	-	Annotated	no	yes
Chromosome	697517	697780	-	Extension	no	no
Chromosome	1998180	1998932	-	Annotated	no	no
Chromosome	3866228	3867682	-	Annotated	no	no
Chromosome	1294301	1294831	-	Annotated	no	no
Chromosome	3459740	3460243	-	Annotated	no	no
Chromosome	2013576	2013890	-	Annotated	no	no
Chromosome	989885	991651	-	Annotated	no	no
Chromosome	1525377	1526525	-	Annotated	no	no
Chromosome	119593	121302	-	Annotated	no	no
Chromosome	3936997	3937230	-	Annotated	no	no
Chromosome	4559989	4562256	-	Truncation	no	no
Chromosome	683317	684846	-	Annotated	no	no
Chromosome	64862	66637	-	Annotated	no	no
Chromosome	1819397	1820794	-	Annotated	no	no
Chromosome	3991828	3992577	-	Annotated	no	no
Chromosome	1670112	1671455	-	Annotated	no	yes
Chromosome	1626357	1626989	-	Annotated	no	yes
Chromosome	882942	883937	-	Annotated	no	no
Chromosome	612194	612790	-	Annotated	no	no
Chromosome	3979037	3979519	-	Annotated	no	no
Chromosome	1061156	1061314	-	Annotated	no	yes
Chromosome	1703468	1703806	-	Annotated	no	no
Chromosome	63548	64849	-	Annotated	no	no
Chromosome	4725715	4726203	-	Annotated	no	no
Chromosome	3611642	3612181	-	Annotated	no	yes
Chromosome	2868888	2869391	-	Extension	no	no
Chromosome	4240700	4241434	-	Annotated	no	no
Chromosome	4097745	4099286	-	Annotated	yes	yes
Chromosome	1738317	1738541	-	Annotated	no	no
Chromosome	194197	194991	-	Annotated	no	yes
Chromosome	4603060	4603419	-	Annotated	no	yes
Chromosome	3596148	3596690	-	Annotated	no	yes
Chromosome	2230294	2230710	-	Annotated	no	no
Chromosome	2165334	2166335	-	Annotated	no	yes
Chromosome	2563383	2564042	-	Annotated	no	no
Chromosome	1686676	1687206	-	Annotated	no	no
Chromosome	936835	937443	-	Annotated	no	no
Chromosome	2288160	2288828	-	Annotated	no	yes
Chromosome	3401507	3403072	-	Annotated	no	no
Chromosome	2010759	2011184	-	Annotated	no	no
Chromosome	212482	213273	-	Annotated	no	yes
Chromosome	2437841	2438779	-	Annotated	no	no
Chromosome	3138730	3139275	-	Annotated	yes	yes
Chromosome	3628482	3628682	-	Annotated	no	no
Chromosome	1951353	1952093	-	Annotated	no	no
Chromosome	4807850	4808053	-	Annotated	no	no
Chromosome	3483112	3484449	-	Annotated	no	no
Chromosome	3815219	3818761	-	Annotated	no	no
Chromosome	3498067	3498363	-	Annotated	no	yes
Chromosome	3248309	3248944	-	Annotated	no	no
Chromosome	2268440	2269378	-	Annotated	no	no
Chromosome	2720159	2720890	-	Annotated	no	no
Chromosome	1737717	1737935	-	Annotated	no	no
Chromosome	1163919	1167881	-	Annotated	no	yes
Chromosome	1579493	1581001	-	Annotated	no	no
Chromosome	3005941	3007461	-	Annotated	no	no
Chromosome	2158646	2160076	-	Annotated	no	no
Chromosome	511157	511852	-	Annotated	no	no
Chromosome	3500363	3501175	-	Annotated	no	yes
Chromosome	284991	285395	-	Annotated	no	no
Chromosome	1866419	1866592	-	Annotated	no	no
Chromosome	4354747	4356480	-	Annotated	no	no
Chromosome	1867812	1868471	-	Annotated	no	no
Chromosome	1554350	1554784	-	Annotated	no	yes
Chromosome	3554333	3554536	-	Annotated	no	no
Chromosome	2531263	2532519	-	Annotated	no	no
Chromosome	601303	601848	-	Annotated	no	no
Chromosome	756539	757069	-	Annotated	no	no
Chromosome	2731024	2731602	-	Annotated	no	no
Chromosome	681894	682790	-	Annotated	no	no
Chromosome	1592913	1594988	-	Annotated	no	no
Chromosome	4245443	4246291	-	Annotated	no	no
Chromosome	2002315	2003004	-	Truncation	no	no
Chromosome	769105	769689	-	Annotated	no	no
Chromosome	4455255	4456682	-	Annotated	no	no
Chromosome	3224408	3225121	-	Extension	no	no
Chromosome	959554	960285	-	Annotated	no	no
Chromosome	3922668	3923702	-	Annotated	no	no
Chromosome	4831721	4832749	-	Annotated	no	yes
Chromosome	3604359	3604742	-	Annotated	no	no
Chromosome	1506529	1507662	-	Annotated	no	no
Chromosome	81023	81619	-	Annotated	no	no
Chromosome	3824788	3825540	-	Annotated	no	yes
Chromosome	3613924	3614625	-	Annotated	no	no
Chromosome	2270695	2271339	-	Annotated	no	no
Chromosome	4597983	4598840	-	Annotated	no	yes
Chromosome	183046	183837	-	Annotated	no	no
Chromosome	4092364	4093734	-	Annotated	no	yes
Chromosome	2361992	2363044	-	Annotated	no	no
Chromosome	2054343	2054747	-	Annotated	no	no
Chromosome	3332358	3333344	-	Annotated	no	no
Chromosome	2794788	2796089	-	Annotated	no	no
Chromosome	3835747	3837354	-	Extension	no	no
Chromosome	3625354	3626088	-	Annotated	no	no
Chromosome	3085168	3085572	-	Annotated	no	no
Chromosome	3102098	3102844	-	Annotated	no	no
Chromosome	560461	560913	-	Annotated	no	no
Chromosome	4317309	4318154	-	Annotated	no	no
Chromosome	82567	84120	-	Annotated	no	yes
Chromosome	4868391	4869476	-	Annotated	no	no
Chromosome	1329763	1331619	-	Annotated	no	no
Chromosome	3155734	3156651	-	Annotated	no	no
Chromosome	2188875	2189348	-	Annotated	no	no
Chromosome	2893177	2893725	-	Annotated	no	no
Chromosome	2868449	2868895	-	Annotated	no	no
Chromosome	3265086	3266558	-	Annotated	no	no
Chromosome	757647	758417	-	Annotated	no	no
Chromosome	769698	771746	-	Annotated	no	no
Chromosome	445727	448867	-	Annotated	no	yes
Chromosome	2603872	2604114	-	Annotated	no	no
Chromosome	1583692	1583940	-	Annotated	no	no
Chromosome	285514	286329	-	Annotated	no	no
Chromosome	736708	737283	-	Annotated	no	no
Chromosome	2495127	2495612	-	Annotated	no	yes
Chromosome	1557061	1557933	-	Annotated	no	no
Chromosome	968520	969488	-	Truncation	no	no
Chromosome	984216	984893	-	Annotated	no	no
Chromosome	482835	483554	-	Annotated	no	no
Chromosome	4440671	4441126	-	Annotated	no	no
Chromosome	3751455	3752732	-	Annotated	no	no
Chromosome	1142048	1143610	-	Annotated	no	no
Chromosome	3286184	3287230	-	Annotated	no	no
Chromosome	2186216	2187658	-	Extension	no	no
Chromosome	1015267	1017027	-	Annotated	no	yes
Chromosome	696776	697333	-	Truncation	no	no
Chromosome	2273114	2274472	-	Annotated	no	no
Chromosome	2989511	2991067	-	Annotated	no	no
Chromosome	2620008	2620298	-	Truncation	no	no
Chromosome	1191133	1192287	-	Annotated	no	no
Chromosome	3311675	3312160	-	Annotated	no	no
Chromosome	2437609	2437686	-	Truncation	no	no
Chromosome	1872138	1872596	-	Annotated	no	no
Chromosome	396543	397769	-	Extension	no	no
Chromosome	1313814	1314260	-	Annotated	no	no
Chromosome	1708130	1709284	-	Annotated	no	no
Chromosome	2490620	2491429	-	Annotated	no	no
Chromosome	618746	619600	-	Annotated	no	no
Chromosome	4589642	4589989	-	Annotated	no	no
Chromosome	3228734	3229393	-	Annotated	no	no
Chromosome	1383453	1384286	-	Annotated	no	no
Chromosome	3546695	3547360	-	Annotated	no	no
Chromosome	1538160	1538501	-	Annotated	no	no
Chromosome	2691398	2692651	-	Annotated	no	no
Chromosome	667531	668433	-	Annotated	no	no
Chromosome	3464023	3464742	-	Annotated	no	no
Chromosome	1359193	1359861	-	Annotated	no	no
Chromosome	3744818	3745888	-	Annotated	no	no
Chromosome	1724186	1724776	-	Annotated	no	no
Chromosome	1969195	1969839	-	Annotated	no	yes
Chromosome	2163008	2163952	-	Annotated	no	no
Chromosome	2665479	2670413	-	Annotated	no	no
Chromosome	1497664	1498839	-	Annotated	no	no
Chromosome	531907	533100	-	Annotated	no	no
Chromosome	2037460	2038728	-	Annotated	no	no
Chromosome	2473607	2474095	-	Annotated	no	no
Chromosome	2168641	2169954	-	Annotated	no	no
Chromosome	3433178	3434116	-	Annotated	no	no
Chromosome	2038731	2039150	-	Annotated	no	no
Chromosome	3422720	3424030	-	Annotated	no	no
Chromosome	2167714	2168613	-	Annotated	no	no
Chromosome	207648	208331	-	Annotated	no	no
Chromosome	2680648	2681142	-	Annotated	no	no
Chromosome	732177	732650	-	Annotated	no	no
Chromosome	3548096	3549034	-	Annotated	no	yes
Chromosome	1280075	1280404	-	Annotated	no	no
Chromosome	3670820	3671383	-	Annotated	no	yes
Chromosome	2657786	2658217	-	Annotated	no	no
Chromosome	589468	590517	-	Annotated	no	no
Chromosome	1060835	1061134	-	Annotated	no	no
Chromosome	1738601	1739269	-	Annotated	no	no
Chromosome	2375690	2377015	-	Annotated	no	no
Chromosome	351199	351966	-	Annotated	no	no
Chromosome	3859524	3859790	-	Truncation	no	yes
Chromosome	1745836	1746543	-	Annotated	no	no
Chromosome	2393574	2393750	-	Annotated	no	no
Chromosome	309915	310817	-	Annotated	no	no
Chromosome	1947641	1948252	-	Annotated	no	no
Chromosome	821273	822211	-	Annotated	no	no
Chromosome	650273	651067	-	Annotated	no	no
Chromosome	2732413	2734785	-	Annotated	no	no
Chromosome	1900770	1901456	-	Annotated	yes	yes
Chromosome	1665909	1666475	-	Truncation	no	no
Chromosome	1537564	1538124	-	Annotated	no	yes
Chromosome	3859989	3860456	-	Annotated	no	no
Chromosome	2466364	2467467	-	Annotated	no	no
Chromosome	2029188	2029373	-	Annotated	no	no
Chromosome	4723095	4723541	-	Annotated	no	no
Chromosome	1124846	1125304	-	Annotated	no	no
Chromosome	349371	350090	-	Annotated	no	no
Chromosome	1895239	1896030	-	Annotated	no	no
Chromosome	757232	757513	-	Annotated	no	no
Chromosome	2677776	2678291	-	Annotated	yes	yes
Chromosome	2047582	2048922	-	Annotated	no	no
Chromosome	1788113	1788850	-	Extension	no	yes
Chromosome	2444860	2445315	-	Annotated	no	no
Chromosome	301353	302108	-	Annotated	no	no
Chromosome	2810757	2811878	-	Extension	no	yes
Chromosome	635419	635889	-	Annotated	no	no
Chromosome	4577760	4579160	-	Annotated	no	no
Chromosome	432212	432520	-	Annotated	no	no
Chromosome	4525262	4525585	-	Annotated	no	no
Chromosome	2485584	2486240	-	Annotated	no	no
Chromosome	936005	936763	-	Annotated	no	no
Chromosome	2866551	2867459	-	Annotated	no	no
Chromosome	1361943	1362875	-	Annotated	no	no
Chromosome	4368074	4369174	-	Annotated	no	no
Chromosome	3122073	3122873	-	Annotated	no	no
Chromosome	794182	795228	-	Extension	no	no
Chromosome	836593	837633	-	Annotated	no	yes
Chromosome	1300843	1301976	-	Annotated	no	no
Chromosome	492840	493730	-	Annotated	no	no
Chromosome	3403460	3404980	-	Annotated	no	no
Chromosome	2061365	2061667	-	Annotated	no	yes
Chromosome	2527879	2529294	-	Annotated	no	no
Chromosome	1519555	1520808	-	Annotated	no	no
Chromosome	3525858	3526325	-	Annotated	no	no
Chromosome	3494195	3494506	-	Annotated	no	yes
Chromosome	3226728	3227141	-	Annotated	no	no
Chromosome	4039909	4041309	-	Annotated	no	no
Chromosome	4094982	4095401	-	Annotated	no	no
Chromosome	1504670	1506370	-	Truncation	no	no
Chromosome	2352011	2352460	-	Annotated	no	no
Chromosome	1717202	1718026	-	Truncation	no	no
Chromosome	775649	777244	-	Extension	no	no
Chromosome	876367	877608	-	Annotated	no	no
Chromosome	3939173	3940207	-	Annotated	no	no
Chromosome	3531464	3531964	-	Annotated	yes	yes
Chromosome	1483302	1484807	-	Annotated	no	no
Chromosome	1987502	1987741	-	Annotated	no	no
Chromosome	1898702	1900750	-	Annotated	no	no
Chromosome	4421536	4421973	-	Annotated	no	no
Chromosome	4261087	4261533	-	Extension	no	no
Chromosome	4335722	4336720	-	Annotated	no	no
Chromosome	1325546	1326541	-	Annotated	no	yes
Chromosome	2489764	2490039	-	Annotated	yes	yes
Chromosome	601976	602188	-	Annotated	no	no
Chromosome	1974745	1976760	-	Annotated	no	no
Chromosome	4740451	4740894	-	Annotated	no	no
Chromosome	4742586	4742705	-	Annotated	no	no
Chromosome	2428636	2429613	-	Annotated	no	no
Chromosome	3068893	3069219	-	Annotated	no	no
Chromosome	2353432	2354127	-	Annotated	no	no
Chromosome	3613310	3613501	-	Annotated	yes	yes
Chromosome	3594494	3594751	-	Annotated	no	no
Chromosome	755805	756257	-	Annotated	no	yes
Chromosome	1511078	1512022	-	Annotated	no	no
Chromosome	4343259	4343882	-	Annotated	no	no
Chromosome	3785265	3787307	-	Annotated	no	no
Chromosome	3432091	3433080	-	Annotated	no	no
Chromosome	4599122	4600150	-	Annotated	no	no
Chromosome	4254301	4255179	-	Annotated	no	yes
Chromosome	771767	773446	-	Annotated	no	no
Chromosome	1567242	1567541	-	Annotated	no	no
Chromosome	958831	959547	-	Annotated	no	no
Chromosome	1014005	1014862	-	Annotated	no	no
Chromosome	3609987	3610340	-	Annotated	no	yes
Chromosome	2363159	2364295	-	Extension	no	yes
Chromosome	3741784	3743526	-	Annotated	no	no
Chromosome	3438074	3438844	-	Extension	no	no
Chromosome	1397273	1398139	-	Annotated	no	no
Chromosome	2102129	2102923	-	Annotated	no	no
Chromosome	666130	667305	-	Truncation	no	no
Chromosome	2467469	2468890	-	Annotated	no	no
Chromosome	2346703	2348634	-	Annotated	no	no
Chromosome	875405	876367	-	Annotated	no	no
Chromosome	4555676	4557319	-	Annotated	no	no
Chromosome	2285831	2286853	-	Annotated	no	no
Chromosome	4824747	4825220	-	Annotated	no	no
Chromosome	2071339	2071893	-	Truncation	no	no
Chromosome	2196616	2198775	-	Annotated	no	no
Chromosome	1969850	1970239	-	Annotated	no	no
Chromosome	1544840	1545526	-	Annotated	no	yes
Chromosome	4713136	4715274	-	Annotated	no	no
Chromosome	3137007	3137789	-	Annotated	no	no
Chromosome	1306147	1306395	-	Annotated	no	no
Chromosome	1674526	1675644	-	Annotated	no	no
Chromosome	3982856	3985582	-	Annotated	no	no
Chromosome	2534486	2535412	-	Annotated	no	no
Chromosome	1828965	1829354	-	Annotated	no	no
Chromosome	3183630	3184160	-	Annotated	no	no
Chromosome	3607509	3608840	-	Annotated	no	yes
Chromosome	3214534	3215070	-	Annotated	no	no
Chromosome	2033401	2034096	-	Annotated	no	no
Chromosome	2058604	2060337	-	Annotated	no	no
Chromosome	3511909	3514245	-	Annotated	no	no
Chromosome	1551267	1552454	-	Annotated	no	no
Chromosome	3841901	3843592	-	Annotated	no	no
Chromosome	766424	769108	-	Annotated	no	no
Chromosome	2555344	2556243	-	Annotated	no	no
Chromosome	750782	752086	-	Annotated	no	no
Chromosome	2290004	2290393	-	Annotated	no	no
Chromosome	2577047	2577505	-	Annotated	no	no
Chromosome	3327905	3328153	-	Annotated	no	no
Chromosome	1794496	1795404	-	Annotated	no	no
Chromosome	4322551	4323525	-	Annotated	no	no
Chromosome	1737958	1738317	-	Annotated	no	no
Chromosome	4278746	4280215	-	Annotated	no	no
Chromosome	2649173	2650645	-	Annotated	no	yes
Chromosome	2885953	2886462	-	Annotated	no	no
Chromosome	3466890	3468779	-	Annotated	no	no
Chromosome	1773633	1774253	-	Annotated	no	no
Chromosome	133829	133915	-	Annotated	no	no
Chromosome	978339	978560	-	Annotated	no	no
Chromosome	2782448	2783185	-	Annotated	no	no
Chromosome	1120014	1122167	-	Annotated	no	no
Chromosome	4808148	4810298	-	Annotated	no	no
Chromosome	3937262	3938059	-	Annotated	no	no
Chromosome	3340712	3341446	-	Annotated	no	no
Chromosome	4291184	4291882	-	Annotated	no	yes
Chromosome	3750691	3751458	-	Annotated	no	yes
Chromosome	3566287	3568227	-	Annotated	no	no
Chromosome	2416854	2417315	-	Annotated	no	no
Chromosome	4601237	4601824	-	Annotated	no	no
Chromosome	4604563	4606353	-	Annotated	no	no
Chromosome	2303940	2305070	-	Annotated	no	no
Chromosome	1761608	1764283	-	Annotated	no	no
Chromosome	881213	882964	-	Extension	no	no
Chromosome	4044666	4045850	-	Annotated	no	no
Chromosome	4270545	4271576	-	Extension	no	no
Chromosome	4172482	4172871	-	Annotated	no	no
Chromosome	2918445	2919935	-	Truncation	no	no
Chromosome	2089022	2090476	-	Annotated	no	yes
Chromosome	2171065	2171838	-	Annotated	no	yes
Chromosome	2409034	2409291	-	Annotated	no	no
Chromosome	4166594	4167535	-	Truncation	yes	yes
Chromosome	1977691	1978521	-	Annotated	no	no
Chromosome	2171835	2172827	-	Annotated	no	no
Chromosome	1878474	1878653	-	Annotated	no	no
Chromosome	1049647	1050108	-	Annotated	no	no
Chromosome	3057822	3058832	-	Annotated	no	no
Chromosome	168377	169270	-	Extension	no	no
Chromosome	4581462	4582337	-	Annotated	no	no
Chromosome	4286665	4287648	-	Annotated	no	no
Chromosome	3496312	3497571	-	Annotated	no	no
Chromosome	4546642	4548321	-	Truncation	no	no
Chromosome	2681302	2682033	-	Annotated	no	no
Chromosome	3425703	3427067	-	Annotated	no	no
Chromosome	1366940	1368163	-	Annotated	no	no
Chromosome	4244405	4245430	-	Annotated	no	no
Chromosome	2861298	2862470	-	Annotated	no	no
Chromosome	1633949	1634986	-	Annotated	no	no
Chromosome	678832	679242	-	Annotated	no	no
Chromosome	668750	669496	-	Annotated	no	no
Chromosome	4874313	4874984	-	Annotated	no	no
Chromosome	124104	125714	-	Annotated	no	no
Chromosome	4656949	4657611	-	Annotated	no	no
Chromosome	1648099	1648497	-	Annotated	no	no
Chromosome	1290898	1291242	-	Annotated	no	no
Chromosome	499605	500183	-	Truncation	no	no
Chromosome	3093306	3094016	-	Annotated	no	yes
Chromosome	3236308	3237402	-	Annotated	no	yes
Chromosome	3849806	3850510	-	Annotated	no	no
Chromosome	3468772	3468852	-	Annotated	no	no
Chromosome	4336955	4338079	-	Annotated	no	no
Chromosome	1388773	1389066	-	Annotated	no	no
Chromosome	4400255	4400488	-	Extension	no	no
Chromosome	3178824	3179249	-	Truncation	no	no
Chromosome	4450661	4450870	-	Annotated	no	no
Chromosome	2949378	2950430	-	Annotated	no	no
Chromosome	3229557	3229868	-	Annotated	yes	yes
Chromosome	2862587	2862790	-	Annotated	no	no
Chromosome	2716192	2717109	-	Extension	no	yes
Chromosome	1473399	1475438	-	Annotated	no	no
Chromosome	4001143	4002003	-	Annotated	no	no
Chromosome	1174597	1175277	-	Annotated	no	no
Chromosome	1255037	1258483	-	Annotated	no	no
Chromosome	2175210	2176295	-	Annotated	no	no
Chromosome	3056911	3057822	-	Annotated	no	no
Chromosome	2809791	2810699	-	Annotated	no	no
Chromosome	86689	88206	-	Annotated	no	no
Chromosome	1172764	1174260	-	Annotated	no	no
Chromosome	2639591	2645188	-	Annotated	no	no
Chromosome	4584169	4584921	-	Annotated	no	no
Chromosome	3792419	3793738	-	Annotated	no	no
Chromosome	2895025	2895267	-	Annotated	no	no
Chromosome	213870	215288	-	Annotated	no	no
Chromosome	3758349	3759404	-	Annotated	no	no
Chromosome	1056132	1056380	-	Annotated	no	no
Chromosome	3664732	3665970	-	Annotated	no	no
Chromosome	3308212	3309513	-	Annotated	no	no
Chromosome	2191464	2192018	-	Annotated	no	no
Chromosome	2724489	2726288	-	Annotated	no	no
Chromosome	1033061	1033837	-	Annotated	no	no
Chromosome	4771820	4772428	-	Extension	no	no
Chromosome	2320199	2321389	-	Annotated	no	no
Chromosome	1141518	1142030	-	Annotated	no	no
Chromosome	2352576	2353445	-	Annotated	no	no
Chromosome	939042	939857	-	Annotated	no	no
Chromosome	4413793	4415382	-	Annotated	no	no
Chromosome	1999618	2000604	-	Annotated	no	no
Chromosome	4789863	4791047	-	Annotated	no	no
Chromosome	3539398	3540096	-	Truncation	no	yes
Chromosome	2972307	2973641	-	Annotated	no	no
Chromosome	1950795	1951316	-	Annotated	no	yes
Chromosome	2748581	2749609	-	Annotated	no	no
Chromosome	1709695	1710258	-	Annotated	no	yes
Chromosome	1010171	1010338	-	Truncation	no	no
Chromosome	3886136	3886951	-	Annotated	no	no
Chromosome	2060954	2061304	-	Annotated	no	no
Chromosome	1171598	1172479	-	Annotated	no	no
Chromosome	4727849	4728853	-	Annotated	no	yes
Chromosome	2166340	2167632	-	Annotated	no	no
Chromosome	728320	729228	-	Truncation	no	no
Chromosome	4241419	4242297	-	Annotated	no	no
Chromosome	3658763	3659521	-	Annotated	no	yes
Chromosome	3666733	3667389	-	Extension	no	no
Chromosome	1657895	1658434	-	Annotated	no	yes
Chromosome	526302	526772	-	Annotated	no	no
Chromosome	3437158	3438048	-	Annotated	no	no
Chromosome	1937235	1938710	-	Annotated	no	yes
Chromosome	4545776	4546465	-	Extension	no	no
Chromosome	4053093	4053710	-	Annotated	no	no
Chromosome	1324327	1325211	-	Annotated	no	no
Chromosome	3614643	3614975	-	Annotated	no	yes
Chromosome	2103714	2104439	-	Annotated	no	no
Chromosome	2157076	2158482	-	Annotated	no	yes
Chromosome	4051948	4053096	-	Annotated	no	no
Chromosome	3832665	3833648	-	Annotated	no	no
Chromosome	2750024	2751685	-	Extension	no	no
Chromosome	1718053	1720035	-	Annotated	no	no
Chromosome	4535006	4536964	-	Annotated	no	no
Chromosome	3335027	3336670	-	Annotated	no	no
Chromosome	2432367	2433704	-	Annotated	no	no
Chromosome	3205245	3205517	-	Annotated	no	no
Chromosome	2762857	2763105	-	Annotated	no	no
Chromosome	2255678	2256625	-	Annotated	no	no
Chromosome	3624612	3624968	-	Annotated	no	no
Chromosome	131079	132170	-	Annotated	no	no
Chromosome	3081374	3082012	-	Annotated	no	no
Chromosome	2895264	2896001	-	Truncation	no	no
Chromosome	1212761	1213183	-	Annotated	no	no
Chromosome	704482	705090	-	Annotated	no	no
Chromosome	4037841	4038578	-	Annotated	no	no
Chromosome	1531272	1533707	-	Annotated	no	yes
Chromosome	933888	934514	-	Annotated	no	no
Chromosome	3839293	3840417	-	Annotated	no	no
Chromosome	3892161	3894011	-	Annotated	no	no
Chromosome	3012699	3013244	-	Annotated	no	no
Chromosome	1769938	1770984	-	Annotated	no	no
Chromosome	3794701	3795678	-	Annotated	no	no
Chromosome	2930361	2930999	-	Annotated	no	no
Chromosome	3603883	3604251	-	Annotated	no	no
Chromosome	4468944	4470488	-	Annotated	no	no
Chromosome	1793477	1794484	-	Annotated	no	yes
Chromosome	3624317	3624604	-	Annotated	no	no
Chromosome	3564936	3565979	-	Annotated	no	no
Chromosome	4725524	4725625	-	Annotated	no	no
Chromosome	2648863	2649084	-	Annotated	no	no
Chromosome	2723498	2724472	-	Annotated	no	no
Chromosome	1731357	1732322	-	Annotated	no	no
Chromosome	16493	17026	-	Annotated	no	no
Chromosome	1426262	1427284	-	Annotated	no	no
Chromosome	841074	841982	-	Annotated	no	no
Chromosome	3115396	3116193	-	Annotated	no	no
Chromosome	1318681	1320615	-	Extension	no	no
Chromosome	2744275	2744670	-	Annotated	no	no
Chromosome	4127090	4127938	-	Annotated	no	no
Chromosome	3180280	3181155	-	Annotated	no	no
Chromosome	625123	626370	-	Extension	yes	yes
Chromosome	3511029	3511682	-	Annotated	no	no
Chromosome	4172092	4172412	-	Annotated	no	no
Chromosome	913046	913945	-	Annotated	no	no
Chromosome	2029450	2030361	-	Annotated	no	no
Chromosome	3793792	3794637	-	Annotated	no	no
Chromosome	2815382	2816431	-	Annotated	no	no
Chromosome	528735	531884	-	Annotated	no	no
Chromosome	857515	857991	-	Annotated	no	yes
Chromosome	1997226	1997948	-	Annotated	no	no
Chromosome	2703125	2703889	-	Annotated	no	no
Chromosome	1737327	1737641	-	Annotated	no	no
Chromosome	2880640	2880873	-	Annotated	no	no
Chromosome	2570263	2571102	-	Annotated	no	no
Chromosome	2503771	2504709	-	Annotated	no	no
Chromosome	3387706	3389007	-	Annotated	no	no
Chromosome	2745475	2745876	-	Annotated	no	no
Chromosome	102286	102663	-	Annotated	no	no
Chromosome	2556338	2556913	-	Annotated	no	no
Chromosome	3798561	3800150	-	Annotated	no	no
Chromosome	3553393	3554325	-	Annotated	no	no
Chromosome	2202707	2204563	-	Annotated	no	no
Chromosome	2531046	2531204	-	Annotated	no	no
Chromosome	2625306	2631416	-	Truncation	no	no
Chromosome	1491858	1492298	-	Annotated	no	no
Chromosome	4728965	4729897	-	Annotated	no	no
Chromosome	2545270	2546136	-	Annotated	no	no
Chromosome	1252693	1253328	-	Annotated	no	yes
Chromosome	3930875	3932020	-	Extension	no	no
Chromosome	1491200	1491781	-	Annotated	no	no
Chromosome	3693347	3695425	-	Annotated	no	no
Chromosome	1574173	1575198	-	Annotated	no	yes
Chromosome	481624	482637	-	Extension	no	no
Chromosome	2108538	2109170	-	Annotated	no	no
Chromosome	2652587	2653861	-	Annotated	no	yes
Chromosome	2350105	2350761	-	Annotated	no	no
Chromosome	1897627	1898508	-	Annotated	no	no
Chromosome	4571185	4572816	-	Annotated	no	no
Chromosome	549838	551514	-	Annotated	no	no
Chromosome	4441733	4443478	-	Annotated	no	yes
Chromosome	3095503	3096942	-	Annotated	no	no
Chromosome	2419401	2421182	-	Annotated	no	no
Chromosome	2869282	2869566	-	Extension	no	no
Chromosome	2491429	2492253	-	Annotated	no	no
Chromosome	247314	247700	-	Annotated	yes	yes
Chromosome	3393519	3394532	-	Annotated	no	no
Chromosome	4458416	4458703	-	Annotated	no	no
Chromosome	125690	126673	-	Annotated	no	no
Chromosome	352075	354519	-	Annotated	no	no
Chromosome	1795419	1796339	-	Annotated	no	no
Chromosome	961261	961776	-	Annotated	no	no
Chromosome	1798857	1799504	-	Annotated	no	no
Chromosome	4797630	4797962	-	Annotated	no	no
Chromosome	2457342	2457986	-	Annotated	no	no
Chromosome	2374473	2375675	-	Annotated	no	no
Chromosome	4252183	4253040	-	Extension	no	no
Chromosome	4718940	4719887	-	Annotated	no	no
Chromosome	1992348	1992680	-	Annotated	no	no
Chromosome	2576231	2576566	-	Annotated	no	no
Chromosome	2090992	2091378	-	Annotated	no	no
Chromosome	1919657	1919839	-	Annotated	no	no
Chromosome	2000758	2001558	-	Annotated	no	yes
Chromosome	2566340	2567743	-	Annotated	no	no
Chromosome	2988846	2989361	-	Annotated	no	no
Chromosome	1827260	1828114	-	Annotated	no	no
Chromosome	2282680	2284200	-	Annotated	no	yes
Chromosome	3675996	3677705	-	Annotated	no	no
Chromosome	2462207	2462989	-	Annotated	no	no
Chromosome	1595045	1597573	-	Annotated	no	no
Chromosome	3056247	3056921	-	Annotated	no	no
Chromosome	2860773	2861288	-	Annotated	no	no
Chromosome	391905	393362	-	Annotated	no	no
Chromosome	600873	601310	-	Annotated	no	no
Chromosome	4444106	4445221	-	Annotated	no	no
Chromosome	2413342	2415012	-	Annotated	no	yes
Chromosome	4823375	4824112	-	Annotated	no	yes
Chromosome	1925864	1926217	-	Annotated	no	no
Chromosome	4676079	4677077	-	Annotated	no	no
Chromosome	1518912	1519160	-	Truncation	no	no
Chromosome	1916257	1916475	-	Extension	no	no
Chromosome	3800793	3801395	-	Annotated	no	yes
Chromosome	3555770	3557215	-	Annotated	no	no
Chromosome	637634	638215	-	Annotated	no	no
Chromosome	3608848	3609282	-	Annotated	no	no
Chromosome	3453105	3453968	-	Annotated	no	yes
Chromosome	4586131	4586508	-	Annotated	no	no
Chromosome	3015151	3015918	-	Annotated	no	no
Chromosome	4286131	4286646	-	Annotated	no	no
Chromosome	3188139	3189341	-	Annotated	no	no
Chromosome	4723616	4724002	-	Annotated	no	yes
Chromosome	4493593	4493931	-	Annotated	no	no
Chromosome	4737596	4740451	-	Annotated	no	no
Chromosome	4005752	4006495	-	Annotated	no	no
Chromosome	2441710	2443536	-	Annotated	no	no
Chromosome	3597162	3598286	-	Annotated	no	no
Chromosome	3010313	3012553	-	Annotated	no	yes
Chromosome	1515652	1516686	-	Annotated	no	no
Chromosome	2101419	2102132	-	Annotated	no	yes
Chromosome	4715683	4717335	-	Annotated	no	no
Chromosome	3660209	3661045	-	Annotated	no	no
Chromosome	726746	727420	-	Annotated	no	no
Chromosome	1518743	1518823	-	Truncation	no	no
Chromosome	1946622	1947632	-	Extension	no	no
Chromosome	987414	988118	-	Annotated	no	no
Chromosome	3581448	3582110	-	Annotated	no	no
Chromosome	1583418	1583867	-	Extension	no	no
Chromosome	695521	696474	-	Annotated	no	no
Chromosome	3781454	3781789	-	Annotated	no	no
Chromosome	3336977	3337471	-	Annotated	no	no
Chromosome	960303	961031	-	Annotated	no	no
Chromosome	1125399	1126061	-	Annotated	no	no
Chromosome	2688027	2688665	-	Annotated	no	no
Chromosome	2678487	2678810	-	Annotated	no	yes
Chromosome	1154000	1154362	-	Annotated	no	no
Chromosome	551729	552949	-	Annotated	no	yes
Chromosome	2655117	2656121	-	Annotated	no	no
Chromosome	3297528	3298853	-	Annotated	no	no
Chromosome	4265281	4266183	-	Annotated	no	yes
Chromosome	2179157	2180377	-	Annotated	no	no
Chromosome	4776160	4776417	-	Annotated	no	no
Chromosome	4732330	4733334	-	Annotated	no	yes
Chromosome	2946165	2948339	-	Truncation	no	no
Chromosome	4014903	4015823	-	Annotated	no	no
Chromosome	2885312	2885506	-	Truncation	no	no
Chromosome	1931637	1932296	-	Annotated	no	no
Chromosome	2701376	2701714	-	Annotated	no	yes
Chromosome	2174311	2175210	-	Annotated	no	no
Chromosome	3441185	3442132	-	Annotated	no	no
Chromosome	3932121	3932930	-	Annotated	no	no
Chromosome	636516	637169	-	Annotated	no	yes
Chromosome	129676	131076	-	Annotated	no	no
Chromosome	762790	764988	-	Annotated	no	yes
Chromosome	3636416	3636820	-	Annotated	no	no
Chromosome	438742	439551	-	Annotated	no	yes
Chromosome	3924196	3925221	-	Annotated	no	yes
Chromosome	573174	574268	-	Annotated	no	no
Chromosome	3083265	3084188	-	Annotated	no	no
Chromosome	2144890	2144952	-	Annotated	no	no
Chromosome	3531970	3532608	-	Annotated	no	yes
Chromosome	1517822	1518643	-	Annotated	no	no
Chromosome	1536401	1536706	-	Truncation	no	no
Chromosome	4569886	4570152	-	Annotated	no	no
Chromosome	1668555	1670063	-	Annotated	no	yes
Chromosome	1053398	1054600	-	Annotated	no	no
Chromosome	4747757	4748521	-	Annotated	no	no
Chromosome	2755177	2755722	-	Annotated	no	no
Chromosome	1998929	1999597	-	Annotated	no	no
Chromosome	3617039	3617668	-	Annotated	yes	yes
Chromosome	3247469	3248215	-	Annotated	no	no
Chromosome	2616301	2618514	-	Annotated	no	no
Chromosome	1487363	1488421	-	Annotated	no	no
Chromosome	1201001	1201576	-	Annotated	no	no
Chromosome	2855616	2855834	-	Annotated	no	no
Chromosome	3082009	3083271	-	Annotated	no	no
Chromosome	4796855	4797556	-	Annotated	no	no
Chromosome	838778	839824	-	Annotated	no	no
Chromosome	1360589	1361449	-	Annotated	no	no
Chromosome	4359711	4360862	-	Annotated	no	yes
Chromosome	3297083	3297463	-	Truncation	no	no
Chromosome	1650489	1652453	-	Annotated	no	no
Chromosome	2099738	2100415	-	Annotated	no	no
Chromosome	634661	635404	-	Extension	no	no
Chromosome	1389063	1390349	-	Annotated	no	no
Chromosome	17043	17486	-	Annotated	no	no
Chromosome	3757249	3758103	-	Annotated	no	yes
Chromosome	3734614	3735309	-	Annotated	no	no
Chromosome	2929642	2929908	-	Annotated	no	no
Chromosome	2477470	2478129	-	Annotated	no	no
Chromosome	2461338	2462024	-	Annotated	no	no
Chromosome	723699	724937	-	Annotated	no	no
Chromosome	1469778	1470875	-	Annotated	no	yes
Chromosome	1046348	1047439	-	Annotated	no	no
Chromosome	4792625	4793866	-	Annotated	no	no
Chromosome	2766099	2766791	-	Annotated	no	yes
Chromosome	4223122	4223637	-	Annotated	no	no
Chromosome	4875950	4876666	-	Annotated	no	no
Chromosome	3326777	3327829	-	Annotated	no	no
Chromosome	1862742	1863461	-	Annotated	no	no
Chromosome	1859542	1860840	-	Annotated	no	no
Chromosome	2265718	2266479	-	Annotated	no	no
Chromosome	2053302	2053862	-	Annotated	no	yes
Chromosome	3613501	3613911	-	Annotated	no	no
Chromosome	2802529	2805102	-	Annotated	no	no
Chromosome	4246448	4247140	-	Annotated	no	no
Chromosome	4181608	4182492	-	Annotated	no	no
Chromosome	1549230	1549757	-	Annotated	no	no
Chromosome	3194157	3195419	-	Annotated	no	no
Chromosome	241265	242065	-	Annotated	no	no
Chromosome	4011866	4012456	-	Annotated	no	no
Chromosome	1198757	1199677	-	Annotated	no	no
Chromosome	2136390	2138666	-	Annotated	no	no
Chromosome	1523952	1525241	-	Annotated	no	no
Chromosome	2552308	2553141	-	Annotated	no	no
Chromosome	2354134	2356620	-	Annotated	no	no
Chromosome	2620521	2622098	-	Annotated	no	no
Chromosome	2328677	2329180	-	Extension	no	no
Chromosome	988163	989884	-	Annotated	no	no
Chromosome	48372	50411	-	Annotated	no	yes
Chromosome	2456124	2456678	-	Annotated	no	no
Chromosome	1959358	1959927	-	Annotated	no	no
Chromosome	3701215	3701490	-	Annotated	no	no
Chromosome	3681128	3681847	-	Annotated	no	yes
Chromosome	4284831	4286138	-	Annotated	no	no
Chromosome	741103	742323	-	Annotated	no	yes
Chromosome	3998699	3998917	-	Extension	no	no
Chromosome	538423	538590	-	Annotated	no	no
Chromosome	1958592	1959338	-	Annotated	no	no
Chromosome	3177561	3177968	-	Extension	no	no
Chromosome	414298	414930	-	Annotated	no	no
Chromosome	3364666	3366558	-	Annotated	no	yes
Chromosome	2765419	2766084	-	Annotated	no	no
Chromosome	3613056	3613310	-	Annotated	no	no
Chromosome	2189351	2190316	-	Annotated	no	no
Chromosome	4724553	4725488	-	Annotated	no	no
Chromosome	494071	494685	-	Extension	no	yes
Chromosome	1765260	1766234	-	Annotated	no	yes
Chromosome	2454403	2454846	-	Annotated	no	no
Chromosome	1363971	1364930	-	Annotated	no	no
Chromosome	4100663	4101478	-	Annotated	no	yes
Chromosome	3021703	3022164	-	Annotated	no	no
Chromosome	4617810	4618964	-	Extension	no	no
Chromosome	2360850	2361908	-	Truncation	no	no
Chromosome	3329490	3331193	-	Annotated	no	no
Chromosome	3791317	3792360	-	Annotated	no	no
Chromosome	2472052	2473569	-	Annotated	no	no
Chromosome	1760002	1760766	-	Annotated	no	no
Chromosome	4186674	4187294	-	Annotated	no	no
Chromosome	1044973	1046163	-	Annotated	no	yes
Chromosome	3606858	3607214	-	Annotated	no	no
Chromosome	835617	836369	-	Annotated	no	yes
Chromosome	1813027	1813737	-	Annotated	no	no
Chromosome	2051292	2051648	-	Annotated	no	no
Chromosome	2991566	2992132	-	Annotated	no	no
Chromosome	2749664	2750011	-	Annotated	no	no
Chromosome	3615285	3616106	-	Annotated	no	yes
Chromosome	3323050	3324906	-	Annotated	no	no
Chromosome	4223634	4224218	-	Annotated	no	yes
Chromosome	81728	82513	-	Annotated	no	no
Chromosome	162468	163211	-	Annotated	no	no
Chromosome	4869517	4870074	-	Annotated	no	no
Chromosome	896748	897251	-	Annotated	no	yes
Chromosome	1482592	1483197	-	Annotated	no	yes
Chromosome	3179479	3180273	-	Annotated	no	yes
Chromosome	4763845	4767522	-	Annotated	no	yes
Chromosome	2492257	2493342	-	Annotated	no	yes
Chromosome	3916331	3917350	-	Annotated	no	no
Chromosome	1279602	1280063	-	Annotated	no	no
Chromosome	3616124	3616426	-	Annotated	no	no
Chromosome	101427	102356	-	Extension	no	no
Chromosome	1464772	1465797	-	Annotated	no	yes
Chromosome	4724079	4724540	-	Annotated	no	no
Chromosome	4082911	4083801	-	Annotated	no	yes
Chromosome	3485437	3485895	-	Annotated	no	no
Chromosome	2599820	2600533	-	Annotated	no	yes
Chromosome	2412587	2413345	-	Annotated	no	no
Chromosome	4493918	4494361	-	Truncation	no	no
Chromosome	3656679	3657137	-	Annotated	no	no
Chromosome	1796461	1798092	-	Annotated	no	no
Chromosome	3360958	3361350	-	Annotated	no	no
Chromosome	958163	958831	-	Annotated	no	no
Chromosome	2252176	2253861	-	Annotated	no	no
Chromosome	703836	704153	-	Annotated	no	no
Chromosome	4660140	4662083	-	Annotated	no	no
Chromosome	727420	728160	-	Annotated	no	no
Chromosome	1804681	1805589	-	Annotated	no	yes
Chromosome	2805960	2806940	-	Annotated	no	no
Chromosome	1285042	1285830	-	Annotated	no	no
Chromosome	4243537	4244412	-	Extension	no	no
Chromosome	986884	987102	-	Annotated	no	yes
Chromosome	2107399	2108538	-	Annotated	no	no
Chromosome	3280649	3281629	-	Annotated	no	no
Chromosome	3331190	3332368	-	Annotated	no	no
Chromosome	3943540	3943776	-	Annotated	no	no
Chromosome	3745890	3746735	-	Annotated	no	no
Chromosome	1061617	1061958	-	Annotated	no	no
Chromosome	3933801	3934811	-	Annotated	no	no
Chromosome	2569086	2570273	-	Annotated	no	no
Chromosome	3337751	3338266	-	Annotated	no	no
Chromosome	1361556	1361846	-	Annotated	no	no
Chromosome	2290398	2291765	-	Annotated	no	no
Chromosome	4282337	4283371	-	Annotated	no	no
Chromosome	2553141	2554157	-	Annotated	no	no
Chromosome	3472749	3473693	-	Annotated	no	no
Chromosome	2356617	2356880	-	Annotated	no	no
Chromosome	3231508	3232401	-	Annotated	no	no
Chromosome	4253044	4254285	-	Annotated	no	no
Chromosome	110005	112911	-	Annotated	no	yes
Chromosome	699240	700307	-	Annotated	no	no
Chromosome	3383264	3384697	-	Annotated	no	yes
Chromosome	957195	957926	-	Annotated	no	no
Chromosome	2334914	2335243	-	Annotated	no	no
Chromosome	3078125	3079621	-	Annotated	no	no
Chromosome	4558930	4559691	-	Annotated	no	no
Chromosome	3378556	3379209	-	Annotated	yes	yes
Chromosome	1486044	1486736	-	Annotated	no	no
Chromosome	1893337	1893480	-	Annotated	no	no
Chromosome	2257791	2258708	-	Annotated	no	no
Chromosome	4454731	4455255	-	Annotated	no	yes
Chromosome	514586	515638	-	Truncation	no	no
Chromosome	1990157	1990462	-	Annotated	no	no
Chromosome	1496053	1497561	-	Annotated	no	no
Chromosome	4301680	4302030	-	Extension	no	no
Chromosome	2870219	2870728	-	Extension	no	no
Chromosome	2721642	2722547	-	Annotated	no	no
Chromosome	4664256	4665599	-	Annotated	no	no
Chromosome	3167570	3171115	-	Annotated	no	yes
Chromosome	4276520	4277347	-	Annotated	no	no
Chromosome	3366586	3367167	-	Annotated	no	no
Chromosome	3399077	3399583	-	Annotated	no	yes
Chromosome	1645247	1646671	-	Annotated	no	no
Chromosome	3165738	3167573	-	Annotated	no	no
Chromosome	4209682	4210845	-	Annotated	no	yes
Chromosome	3731480	3732820	-	Annotated	no	no
Chromosome	3859051	3859536	-	Annotated	no	no
Chromosome	1876083	1877993	-	Annotated	no	yes
Chromosome	2468981	2470378	-	Annotated	no	no
Chromosome	3749976	3750677	-	Truncation	no	no
Chromosome	3526322	3527197	-	Annotated	no	no
Chromosome	4012531	4013544	-	Annotated	no	no
Chromosome	2493378	2494310	-	Annotated	no	no
Chromosome	521768	522628	-	Annotated	no	no
Chromosome	1423207	1426269	-	Annotated	no	no
Chromosome	4850991	4851680	-	Annotated	no	no
Chromosome	2761263	2761403	-	Annotated	no	no
Chromosome	3960279	3961130	-	Annotated	no	no
Chromosome	3424056	3425387	-	Annotated	no	no
Chromosome	1942648	1943967	-	Annotated	no	no
Chromosome	102666	103487	-	Annotated	no	no
Chromosome	4404081	4404569	-	Annotated	yes	yes
Chromosome	4277490	4278749	-	Annotated	no	yes
Chromosome	4456866	4457321	-	Annotated	no	no
Chromosome	3949748	3950650	-	Extension	no	no
Chromosome	1757440	1758177	-	Annotated	no	no
Chromosome	2717131	2718327	-	Annotated	no	no
Chromosome	1206492	1207139	-	Annotated	no	yes
Chromosome	2039277	2039312	-	Truncation	no	no
Chromosome	3875924	3876724	-	Annotated	no	yes
Chromosome	3563819	3564871	-	Annotated	no	yes
Chromosome	1757114	1757440	-	Annotated	no	no
Chromosome	2836766	2837056	-	Annotated	no	no
Chromosome	2660003	2660632	-	Annotated	no	no
Chromosome	3285044	3286051	-	Annotated	no	no
Chromosome	3472329	3472598	-	Annotated	no	yes
Chromosome	4839369	4840232	-	Annotated	no	no
Chromosome	3199854	3200690	-	Annotated	no	no
Chromosome	894722	895381	-	Annotated	no	no
Chromosome	2871689	2872342	-	Annotated	no	no
Chromosome	3267800	3268549	-	Annotated	no	yes
Chromosome	1982263	1983120	-	Extension	no	no
Chromosome	1995815	1996471	-	Annotated	no	no
Chromosome	3915432	3916253	-	Annotated	no	no
Chromosome	3020949	3021557	-	Annotated	no	no
Chromosome	2371427	2374063	-	Annotated	no	no
Chromosome	4000864	4001133	-	Annotated	no	no
Chromosome	3298878	3299405	-	Annotated	no	no
Chromosome	4642267	4642569	-	Annotated	no	no
Chromosome	3720234	3722681	-	Annotated	no	no
Chromosome	1306474	1306623	-	Annotated	no	no
Chromosome	1390406	1391341	-	Annotated	no	no
Chromosome	1381903	1382094	-	Annotated	no	no
Chromosome	3633608	3633919	-	Annotated	no	no
Chromosome	3307823	3308197	-	Annotated	no	no
Chromosome	364458	365510	-	Annotated	no	no
Chromosome	3219939	3221456	-	Annotated	no	yes
Chromosome	1529128	1529742	-	Annotated	no	yes
Chromosome	3534231	3534659	-	Annotated	yes	yes
Chromosome	1625228	1626073	-	Annotated	no	no
Chromosome	1759544	1759852	-	Annotated	no	no
Chromosome	1728851	1730464	-	Annotated	no	no
Chromosome	3612521	3612892	-	Annotated	yes	yes
Chromosome	173384	174754	-	Truncation	no	no
Chromosome	3050433	3051662	-	Annotated	no	no
Chromosome	1213573	1214232	-	Annotated	no	no
Chromosome	3917350	3917817	-	Annotated	yes	yes
Chromosome	2044503	2045024	-	Annotated	no	no
Chromosome	2349316	2350053	-	Truncation	no	no
Chromosome	2545034	2545273	-	Annotated	no	no
Chromosome	423164	424138	-	Annotated	no	no
Chromosome	4850254	4850943	-	Annotated	no	no
Chromosome	2513721	2514959	-	Annotated	no	no
Chromosome	1979284	1979634	-	Annotated	no	no
Chromosome	3245497	3246156	-	Annotated	no	no
Chromosome	4470620	4471819	-	Annotated	no	no
Chromosome	4016935	4017225	-	Annotated	no	no
Chromosome	10841	11245	-	Annotated	no	no
Chromosome	34376	34816	-	Annotated	no	no
Chromosome	822322	822708	-	Annotated	no	no
Chromosome	2786319	2786702	-	Annotated	no	no
Chromosome	2307352	2307474	-	Annotated	no	no
Chromosome	2675913	2677763	-	Annotated	no	no
Chromosome	1114230	1114748	-	Annotated	no	no
Chromosome	4263723	4264652	-	Annotated	no	no
Chromosome	3861085	3863154	-	Annotated	no	yes
Chromosome	4603836	4604570	-	Annotated	no	yes
Chromosome	895525	896271	-	Annotated	no	no
Chromosome	280289	280507	-	Annotated	no	no
Chromosome	118080	119582	-	Annotated	no	no
Chromosome	37103	38665	-	Truncation	no	no
Chromosome	1382251	1383297	-	Annotated	no	no
Chromosome	3875334	3875807	-	Annotated	no	no
Chromosome	3639939	3641156	-	Annotated	no	yes
Chromosome	2894442	2895008	-	Annotated	no	no
Chromosome	1929373	1931424	-	Annotated	no	no
Chromosome	1733034	1734575	-	Annotated	no	no
Chromosome	1813734	1815269	-	Annotated	no	no
Chromosome	4829629	4830693	-	Annotated	no	no
Chromosome	1830184	1831266	-	Annotated	no	no
Chromosome	2930996	2932978	-	Annotated	no	no
Chromosome	4644386	4645450	-	Annotated	no	yes
Chromosome	4641861	4642136	-	Truncation	no	no
Chromosome	3227122	3227388	-	Annotated	no	no
Chromosome	1069692	1070141	-	Annotated	no	no
Chromosome	305722	306717	-	Annotated	no	no
Chromosome	3701493	3701753	-	Annotated	no	yes
Chromosome	350421	350828	-	Annotated	no	no
Chromosome	4409058	4409513	-	Annotated	no	no
Chromosome	4840204	4841751	-	Annotated	no	yes
Chromosome	3989128	3989871	-	Annotated	no	yes
Chromosome	2499456	2499740	-	Annotated	no	yes
Chromosome	3429465	3430673	-	Annotated	no	no
Chromosome	4701762	4702313	-	Annotated	no	no
Chromosome	3360020	3360886	-	Annotated	no	no
Chromosome	4863246	4864115	-	Annotated	yes	yes
Chromosome	3992723	3993208	-	Annotated	no	no
Chromosome	2811888	2812958	-	Annotated	yes	yes
Chromosome	944335	944598	-	Annotated	no	yes
Chromosome	2761400	2762011	-	Annotated	no	no
Chromosome	1163465	1163860	-	Annotated	no	no
Chromosome	595540	596607	-	Annotated	no	yes
Chromosome	2428079	2428621	-	Annotated	no	no
Chromosome	3075478	3075858	-	Annotated	no	no
Chromosome	708535	711117	-	Annotated	no	no
Chromosome	2452638	2454029	-	Annotated	no	no
Chromosome	3051690	3053471	-	Annotated	yes	yes
Chromosome	4380025	4380975	-	Annotated	no	yes
Chromosome	3550976	3551248	-	Annotated	no	no
Chromosome	1723821	1724057	-	Truncation	no	no
Chromosome	2601759	2602637	-	Annotated	no	yes
Chromosome	1705141	1706514	-	Annotated	no	no
Chromosome	527619	527837	-	Annotated	no	yes
Chromosome	4773248	4773964	-	Truncation	no	no
Chromosome	306714	308597	-	Annotated	no	no
Chromosome	2241571	2244060	-	Annotated	no	no
Chromosome	4551459	4551794	-	Annotated	no	no
Chromosome	3262534	3263007	-	Annotated	no	no
Chromosome	2879070	2879447	-	Annotated	no	no
Chromosome	3889288	3890826	-	Annotated	no	no
Chromosome	842153	843628	-	Annotated	no	yes
Chromosome	52280	52543	-	Annotated	yes	yes
Chromosome	129060	129665	-	Annotated	no	no
Chromosome	2054744	2055067	-	Annotated	no	no
Chromosome	2740873	2743968	-	Annotated	no	no
Chromosome	67052	68392	-	Annotated	no	no
Chromosome	4400436	4401434	-	Extension	no	no
Chromosome	3833659	3834561	-	Annotated	no	yes
Chromosome	2450865	2451818	-	Annotated	no	yes
Chromosome	610980	611702	-	Annotated	no	no
Chromosome	1858458	1859528	-	Annotated	no	no
Chromosome	2169981	2171060	-	Annotated	no	yes
Chromosome	2675576	2675911	-	Annotated	no	yes
Chromosome	523445	523756	-	Annotated	no	yes
Chromosome	3207430	3207942	-	Annotated	no	no
Chromosome	676860	677288	-	Annotated	no	no
Chromosome	3938052	3939176	-	Annotated	no	no
Chromosome	963051	964064	-	Annotated	no	yes
Chromosome	1901554	1902138	-	Annotated	no	no
Chromosome	3667272	3668051	-	Annotated	no	no
Chromosome	3805739	3807799	-	Annotated	no	no
Chromosome	1578262	1579503	-	Annotated	no	no
Chromosome	2827261	2827809	-	Annotated	no	yes
Chromosome	4684521	4686026	-	Annotated	no	no
Chromosome	3607361	3607477	-	Annotated	no	no
Chromosome	4038630	4039286	-	Annotated	no	no
Chromosome	2055321	2056526	-	Annotated	no	no
Chromosome	2483667	2484041	-	Annotated	no	no
Chromosome	1134553	1136238	-	Annotated	no	no
Chromosome	3665885	3666286	-	Annotated	no	no
Chromosome	2045576	2045989	-	Annotated	no	no
Chromosome	4799595	4801184	-	Annotated	no	no
Chromosome	3895498	3896106	-	Annotated	no	yes
Chromosome	3834571	3835590	-	Annotated	no	no
Chromosome	2184735	2186105	-	Annotated	no	yes
Chromosome	5114	5887	-	Annotated	no	yes
Chromosome	4785649	4786557	-	Annotated	no	no
Chromosome	4459759	4461108	-	Annotated	no	yes
Chromosome	4438004	4438945	-	Annotated	no	no
Chromosome	3701862	3702881	-	Annotated	no	no
Chromosome	839835	840851	-	Annotated	no	no
Chromosome	4261927	4262856	-	Annotated	no	no
Chromosome	2816456	2816794	-	Annotated	no	no
Chromosome	651064	652053	-	Annotated	no	no
Chromosome	4255202	4256098	-	Annotated	no	no
Chromosome	50451	51824	-	Annotated	no	no
Chromosome	1315138	1316631	-	Annotated	no	no
Chromosome	2066509	2067369	-	Truncation	no	yes
Chromosome	4006848	4007300	-	Annotated	no	no
Chromosome	3306115	3307614	-	Annotated	no	no
Chromosome	3641837	3642439	-	Annotated	no	no
Chromosome	3162818	3164071	-	Annotated	no	no
Chromosome	4853043	4853687	-	Annotated	no	no
Chromosome	615925	616851	-	Annotated	no	no
Chromosome	4750352	4751371	-	Annotated	no	no
Chromosome	3137789	3138118	-	Annotated	no	no
Chromosome	1526525	1527172	-	Annotated	no	no
Chromosome	103484	104473	-	Annotated	no	no
Chromosome	1837416	1837694	-	Annotated	no	no
Chromosome	1909131	1909295	-	Annotated	no	no
Chromosome	557433	559934	-	Annotated	no	no
Chromosome	4557453	4558790	-	Annotated	no	no
Chromosome	476902	477144	-	Annotated	no	no
Chromosome	1632950	1633615	-	Annotated	no	no
Chromosome	3177866	3178273	-	Annotated	no	no
Chromosome	1726801	1727706	-	Annotated	no	no
Chromosome	4320588	4321919	-	Annotated	no	no
Chromosome	3865700	3866053	-	Annotated	no	no
Chromosome	1224496	1227699	-	Annotated	no	no
Chromosome	3243999	3245231	-	Annotated	no	no
Chromosome	2776000	2777229	-	Annotated	no	yes
Chromosome	4289814	4291187	-	Annotated	no	no
Chromosome	1461087	1462235	-	Annotated	no	yes
Chromosome	4780611	4781285	-	Annotated	no	no
Chromosome	4428082	4428516	-	Annotated	no	no
Chromosome	1564881	1565768	-	Annotated	no	no
Chromosome	2177743	2179146	-	Annotated	no	no
Chromosome	1196932	1197306	-	Annotated	no	yes
Chromosome	2658338	2659201	-	Annotated	no	no
Chromosome	10092	10805	-	Annotated	no	no
Chromosome	679477	680283	-	Annotated	no	no
Chromosome	1286749	1287270	-	Annotated	no	no
Chromosome	2333080	2334321	-	Annotated	no	no
Chromosome	2551433	2552308	-	Annotated	no	yes
Chromosome	843696	844484	-	Annotated	no	no
Chromosome	1268172	1269308	-	Annotated	no	no
Chromosome	383064	383825	-	Annotated	no	no
Chromosome	2036793	2037005	-	Annotated	no	no
Chromosome	295884	296798	-	Annotated	no	no
Chromosome	2865953	2866624	-	Extension	no	no
Chromosome	66654	66893	-	Annotated	no	no
Chromosome	3618856	3619332	-	Annotated	no	no
Chromosome	2748164	2748523	-	Annotated	no	no
Chromosome	2110137	2111516	-	Annotated	no	no
Chromosome	2556975	2557424	-	Annotated	no	no
Chromosome	2031897	2033327	-	Annotated	no	yes
Chromosome	3695435	3697828	-	Annotated	no	yes
Chromosome	2411715	2412572	-	Annotated	no	no
Chromosome	1636167	1636400	-	Annotated	no	no
Chromosome	1391363	1392127	-	Annotated	no	no
Chromosome	3058832	3059275	-	Annotated	no	no
Chromosome	1118696	1119205	-	Annotated	no	no
Chromosome	4534446	4534760	-	Annotated	no	no
Chromosome	217026	218048	-	Extension	no	no
Chromosome	2675364	2675564	-	Annotated	yes	yes
Chromosome	3993863	3996661	-	Annotated	no	no
Chromosome	2474406	2475080	-	Annotated	no	yes
Chromosome	2351399	2352001	-	Annotated	no	no
Chromosome	511917	513617	-	Annotated	no	no
Chromosome	2436771	2437214	-	Annotated	no	no
Chromosome	2475070	2476338	-	Annotated	no	no
Chromosome	3624968	3625354	-	Annotated	no	no
Chromosome	3561267	3562736	-	Annotated	no	yes
Chromosome	3089110	3090243	-	Annotated	no	yes
Chromosome	1263820	1264866	-	Annotated	no	no
Chromosome	3847981	3848679	-	Annotated	no	no
Chromosome	2878212	2878793	-	Annotated	no	no
Chromosome	3103927	3104487	-	Annotated	no	yes
Chromosome	4822856	4823317	-	Annotated	no	no
Chromosome	4032286	4033512	-	Annotated	no	yes
Chromosome	2434204	2435994	-	Truncation	no	yes
Chromosome	3760068	3761543	-	Annotated	no	no
Chromosome	3970301	3970645	-	Truncation	no	no
Chromosome	3018197	3019120	-	Annotated	no	no
Chromosome	1643687	1645111	-	Truncation	no	no
Chromosome	2443613	2444290	-	Annotated	no	no
Chromosome	2571113	2572516	-	Annotated	no	no
Chromosome	3046265	3046657	-	Annotated	no	no
Chromosome	694350	695315	-	Annotated	no	yes
Chromosome	4494505	4497330	-	Annotated	no	yes
Chromosome	2659201	2660010	-	Annotated	no	no
Chromosome	4007492	4008883	-	Annotated	no	yes
Chromosome	2113242	2114324	-	Extension	no	no
Chromosome	2060334	2060828	-	Truncation	no	no
Chromosome	4005261	4005734	-	Annotated	no	no
Chromosome	2104439	2105494	-	Annotated	no	no
Chromosome	3617701	3618012	-	Annotated	no	no
Chromosome	1086605	1087138	-	Annotated	no	no
Chromosome	3609469	3609972	-	Annotated	no	yes
Chromosome	3630498	3631049	-	Annotated	no	no
Chromosome	3778391	3779587	-	Annotated	no	no
Chromosome	2521435	2522676	-	Annotated	no	no
Chromosome	635867	636316	-	Annotated	no	no
Chromosome	1401973	1403091	-	Annotated	no	no
Chromosome	217747	218277	-	Annotated	no	no
Chromosome	2587331	2589292	-	Annotated	no	no
Chromosome	2173385	2174263	-	Annotated	no	no
Chromosome	3249144	3250004	-	Annotated	yes	yes
Chromosome	3392191	3392553	-	Annotated	no	no
Chromosome	3312886	3313809	-	Annotated	no	yes
Chromosome	2400783	2401388	-	Annotated	no	no
Chromosome	3709527	3709853	-	Annotated	no	no
Chromosome	380513	383080	-	Annotated	no	no
Chromosome	308613	309107	-	Annotated	no	no
Chromosome	1654391	1655059	-	Annotated	no	no
Chromosome	3197264	3198682	-	Annotated	no	no
Chromosome	1812350	1813027	-	Annotated	no	no
Chromosome	2063618	2063962	-	Annotated	no	no
Chromosome	4454362	4454679	-	Annotated	no	no
Chromosome	3657766	3658770	-	Annotated	no	yes
Chromosome	1868521	1868814	-	Truncation	no	yes
Chromosome	2105475	2106248	-	Annotated	no	no
Chromosome	165131	166333	-	Annotated	no	no
Chromosome	4741031	4742542	-	Annotated	yes	yes
Chromosome	939854	941065	-	Annotated	no	no
Chromosome	2003303	2003761	-	Truncation	no	no
Chromosome	2240548	2241555	-	Annotated	no	no
Chromosome	2199227	2200351	-	Extension	no	no
Chromosome	2607576	2608301	-	Annotated	no	no
Chromosome	4401187	4401822	-	Annotated	no	no
Chromosome	3133363	3134703	-	Annotated	no	no
Chromosome	162267	162458	-	Annotated	no	no
Chromosome	3213855	3214487	-	Annotated	no	no
Chromosome	826600	827547	-	Extension	no	no
Chromosome	2244813	2245343	-	Annotated	no	no
Chromosome	3474315	3476993	-	Annotated	yes	yes
Chromosome	3562726	3563319	-	Annotated	no	yes
Chromosome	4345256	4345918	-	Annotated	no	yes
Chromosome	167718	168155	-	Annotated	no	no
Chromosome	1747010	1748419	-	Extension	no	no
Chromosome	4522829	4523110	-	Annotated	no	no
Chromosome	2464894	2466300	-	Annotated	no	no
Chromosome	3368438	3369070	-	Annotated	no	no
Chromosome	1989254	1989919	-	Annotated	no	no
Chromosome	3288188	3288514	-	Annotated	no	no
Chromosome	458371	458952	-	Annotated	no	no
Chromosome	1056421	1056660	-	Annotated	no	no
Chromosome	2892957	2893190	-	Annotated	no	no
Chromosome	203987	205066	-	Annotated	no	no
Chromosome	2482309	2483487	-	Annotated	no	no
Chromosome	1098888	1099574	-	Annotated	no	no
Chromosome	1415909	1416148	-	Annotated	no	no
Chromosome	2048956	2050884	-	Annotated	no	no
Chromosome	498086	499567	-	Extension	no	no
Chromosome	1964011	1965150	-	Annotated	no	no
Chromosome	4846478	4847050	-	Annotated	no	no
Chromosome	3610350	3610883	-	Annotated	no	no
Chromosome	2747164	2747742	-	Annotated	no	no
Chromosome	4532800	4534449	-	Annotated	no	no
Chromosome	3102855	3103913	-	Annotated	no	no
Chromosome	1970257	1971306	-	Annotated	no	no
Chromosome	3727417	3729603	-	Annotated	no	no
Chromosome	3752729	3753655	-	Annotated	no	no
Chromosome	2594578	2594637	-	Annotated	no	no
Chromosome	883937	884611	-	Annotated	no	no
Chromosome	1607295	1609706	-	Truncation	no	no
Chromosome	3178270	3178833	-	Annotated	no	no
Chromosome	2250946	2251413	-	Annotated	no	yes
Chromosome	1693484	1693807	-	Annotated	no	no
Chromosome	3037572	3038330	-	Annotated	no	no
Chromosome	2055070	2055270	-	Annotated	no	no
Chromosome	2596792	2598810	-	Annotated	no	yes
Chromosome	2415098	2416393	-	Annotated	no	no
Chromosome	731141	732019	-	Annotated	no	no
Chromosome	1070502	1071188	-	Annotated	no	no
Chromosome	61794	63413	-	Annotated	no	no
Chromosome	4034674	4035231	-	Annotated	no	no
Chromosome	537418	538353	-	Annotated	no	no
Chromosome	740304	741056	-	Annotated	no	no
Chromosome	2301297	2302985	-	Annotated	no	yes
Chromosome	4665782	4666420	-	Annotated	no	no
Chromosome	1829351	1830184	-	Annotated	no	no
Chromosome	1993381	1993929	-	Annotated	no	no
Chromosome	2561776	2562828	-	Annotated	no	no
Chromosome	3034683	3035570	-	Annotated	no	no
Chromosome	3092827	3093306	-	Annotated	no	no
Chromosome	1529785	1530642	-	Annotated	no	no
Chromosome	4248675	4250057	-	Annotated	no	no
Chromosome	3216274	3216501	-	Annotated	no	no
Chromosome	3759397	3760065	-	Annotated	no	no
Chromosome	2738544	2739191	-	Annotated	no	no
Chromosome	3060545	3060952	-	Annotated	no	no
Chromosome	4234072	4234182	-	Annotated	no	no
Chromosome	2325190	2326197	-	Annotated	no	yes
Chromosome	4591526	4592962	-	Annotated	no	no
Chromosome	2999551	3000630	-	Annotated	no	no
Chromosome	170864	171814	-	Annotated	no	no
Chromosome	1468554	1469201	-	Annotated	no	yes
Chromosome	3341439	3341576	-	Truncation	no	no
Chromosome	3477018	3478520	-	Annotated	yes	yes
Chromosome	3534962	3536086	-	Annotated	no	yes
Chromosome	2281654	2282664	-	Annotated	no	no
Chromosome	890262	890528	-	Annotated	no	no
Chromosome	198216	200606	-	Annotated	no	no
Chromosome	614292	615932	-	Truncation	no	no
Chromosome	1136741	1136851	-	Annotated	no	no
Chromosome	2740541	2740870	-	Annotated	no	no
Chromosome	3712162	3713658	-	Extension	no	no
Chromosome	2096855	2097400	-	Annotated	no	yes
Chromosome	2050969	2051295	-	Annotated	no	no
Chromosome	932439	932864	-	Annotated	no	no
Chromosome	1136960	1138429	-	Annotated	no	no
Chromosome	2041795	2042364	-	Truncation	no	yes
Chromosome	3174174	3177545	-	Annotated	no	no
Chromosome	1143828	1144268	-	Annotated	no	no
Chromosome	1131870	1132550	-	Annotated	no	no
Chromosome	4235713	4236762	-	Annotated	no	no
Chromosome	4035228	4037159	-	Annotated	no	no
Chromosome	3659514	3660191	-	Annotated	no	yes
Chromosome	4398353	4399486	-	Annotated	no	no
Chromosome	4365418	4366818	-	Annotated	no	no
Chromosome	2154547	2155530	-	Annotated	no	no
Chromosome	1433688	1436450	-	Annotated	no	no
Chromosome	2714296	2715189	-	Annotated	no	yes
Chromosome	1288029	1288292	-	Annotated	no	no
Chromosome	2779159	2779809	-	Annotated	no	no
Chromosome	3355171	3356583	-	Annotated	no	no
Chromosome	2832775	2833365	-	Annotated	no	no
Chromosome	3540149	3541450	-	Annotated	no	no
Chromosome	3543667	3544284	-	Annotated	no	no
Chromosome	3968220	3969602	-	Annotated	no	no
Chromosome	1927110	1927490	-	Annotated	no	no
Chromosome	4782409	4783422	-	Annotated	no	no
Chromosome	3349642	3351813	-	Annotated	no	yes
Chromosome	3719301	3720056	-	Annotated	no	yes
Chromosome	2764017	2764298	-	Annotated	no	no
Chromosome	2394585	2395874	-	Annotated	no	yes
Chromosome	115480	116100	-	Annotated	no	no
Chromosome	2779841	2780467	-	Extension	no	no
Chromosome	3328996	3329490	-	Annotated	no	no
Chromosome	1274079	1275542	-	Annotated	no	no
Chromosome	4767568	4771209	-	Annotated	no	yes
Chromosome	378459	379217	-	Annotated	no	no
Chromosome	2303002	2303940	-	Extension	no	no
Chromosome	2572928	2573218	-	Annotated	no	yes
Chromosome	2778203	2779159	-	Annotated	no	no
Chromosome	3486106	3488040	-	Annotated	no	no
Chromosome	2160148	2161581	-	Annotated	no	no
Chromosome	415573	417198	-	Annotated	no	no
Chromosome	3328181	3328576	-	Extension	no	no
Chromosome	1866784	1866921	-	Annotated	no	no
Chromosome	2739089	2739826	-	Annotated	no	no
Chromosome	2554315	2555106	-	Annotated	no	yes
Chromosome	2735120	2738482	-	Annotated	no	no
Chromosome	969500	971152	-	Annotated	no	no
Chromosome	652053	653060	-	Annotated	no	yes
Chromosome	3118827	3120125	-	Annotated	no	yes
Chromosome	1568849	1570651	-	Annotated	no	yes
Chromosome	1980867	1982288	-	Annotated	no	no
Chromosome	2433701	2434201	-	Annotated	no	no
Chromosome	2504977	2506224	-	Annotated	no	no
Chromosome	1272877	1273998	-	Annotated	no	no
Chromosome	1792476	1793480	-	Annotated	no	yes
Chromosome	3038918	3040096	-	Annotated	no	yes
Chromosome	4079045	4080382	-	Annotated	no	no
Chromosome	3160305	3161111	-	Annotated	no	yes
Chromosome	1533806	1536244	-	Truncation	no	yes
Chromosome	1810579	1812108	-	Extension	no	no
Chromosome	4862038	4862553	-	Annotated	no	no
Chromosome	2100685	2101422	-	Annotated	no	no
Chromosome	2284334	2285332	-	Annotated	no	no
Chromosome	3014744	3015154	-	Annotated	no	yes
Chromosome	1870875	1871990	-	Truncation	no	no
Chromosome	4657714	4658679	-	Annotated	no	no
Chromosome	4090346	4092175	-	Annotated	no	yes
Chromosome	2422070	2423527	-	Annotated	no	no
Chromosome	3809888	3811375	-	Annotated	no	no
Chromosome	4312583	4313179	-	Annotated	no	no
Chromosome	965604	966605	-	Annotated	no	no
Chromosome	1693815	1694006	-	Annotated	no	no
Chromosome	2319464	2319808	-	Annotated	no	no
Chromosome	2762220	2762822	-	Annotated	no	no
Chromosome	85512	86654	-	Annotated	no	no
Chromosome	665540	666157	-	Annotated	no	no
Chromosome	3054109	3055179	-	Annotated	no	yes
Chromosome	3831655	3832668	-	Annotated	no	no
Chromosome	1582858	1583247	-	Annotated	no	no
Chromosome	2870709	2870924	-	Annotated	no	no
Chromosome	2321417	2322112	-	Annotated	no	no
Chromosome	478846	479643	-	Annotated	no	no
Chromosome	3263046	3264053	-	Annotated	no	no
Chromosome	1909580	1910302	-	Annotated	no	no
Chromosome	2296604	2298073	-	Annotated	no	yes
Chromosome	1652532	1653068	-	Annotated	no	no
Chromosome	1784746	1785384	-	Annotated	no	no
Chromosome	1806896	1807801	-	Annotated	no	no
Chromosome	1205807	1206367	-	Annotated	no	no
Chromosome	2787826	2788863	-	Annotated	no	yes
Chromosome	3661226	3662503	-	Annotated	no	yes
Chromosome	4053694	4054572	-	Annotated	no	no
Chromosome	2155673	2156839	-	Annotated	no	no
Chromosome	1201573	1202145	-	Annotated	no	no
Chromosome	3541466	3543241	-	Annotated	no	yes
Chromosome	4081311	4082036	-	Annotated	no	yes
Chromosome	1466265	1466846	-	Annotated	no	no
Chromosome	3015918	3016460	-	Annotated	no	no
Chromosome	4010364	4011866	-	Annotated	no	no
Chromosome	1138602	1139966	-	Annotated	no	no
Chromosome	4086103	4087476	-	Annotated	no	no
Chromosome	1655215	1655811	-	Annotated	no	no
Chromosome	3221466	3222542	-	Annotated	no	no
Chromosome	4448208	4448570	-	Extension	no	no
Chromosome	3543257	3543511	-	Annotated	no	no
Chromosome	3867782	3869104	-	Annotated	no	yes
Chromosome	4673748	4674908	-	Truncation	no	no
Chromosome	2863923	2864330	-	Annotated	no	no
Chromosome	4033634	4034677	-	Annotated	no	no
Chromosome	2577695	2579974	-	Annotated	no	no
Chromosome	2753274	2755205	-	Annotated	no	no
Chromosome	4017229	4018917	-	Annotated	no	no
Chromosome	3100256	3100549	-	Truncation	no	no
Chromosome	3547347	3547976	-	Annotated	no	no
Chromosome	132170	133741	-	Annotated	no	no
Chromosome	1694006	1696642	-	Annotated	no	no
Chromosome	2193982	2195199	-	Annotated	no	yes
Chromosome	237207	238487	-	Annotated	no	yes
Chromosome	3100549	3101421	-	Truncation	no	no
Chromosome	3603447	3603872	-	Annotated	no	no
Chromosome	2003942	2005147	-	Annotated	no	yes
Chromosome	3035915	3036367	-	Annotated	no	no
Chromosome	2106800	2107405	-	Annotated	no	yes
Chromosome	3279831	3280517	-	Annotated	no	no
Chromosome	4851993	4853009	-	Annotated	no	no
Chromosome	922790	924115	-	Annotated	no	no
Chromosome	2045994	2046503	-	Truncation	no	no
Chromosome	2495821	2497968	-	Annotated	no	no
Chromosome	2346149	2346706	-	Annotated	no	no
Chromosome	3420717	3421613	-	Annotated	no	no
Chromosome	1184165	1184998	-	Extension	no	no
Chromosome	1253924	1254889	-	Annotated	no	no
Chromosome	3894008	3895399	-	Annotated	no	no
Chromosome	2678839	2679225	-	Annotated	no	yes
Chromosome	984913	985773	-	Annotated	no	yes
Chromosome	3321322	3322380	-	Annotated	no	yes
Chromosome	2360197	2360847	-	Annotated	no	no
Chromosome	1097909	1098535	-	Annotated	no	no
Chromosome	3605798	3606418	-	Annotated	no	no
Chromosome	3961133	3962338	-	Annotated	no	no
Chromosome	4614219	4615295	-	Annotated	no	no
Chromosome	3911447	3912451	-	Annotated	no	no
Chromosome	195979	196326	-	Annotated	no	no
Chromosome	1791592	1792428	-	Extension	no	no
Chromosome	2180374	2181654	-	Annotated	no	no
Chromosome	1503258	1504559	-	Annotated	no	no
Chromosome	4100377	4100616	-	Annotated	no	no
Chromosome	3136539	3136988	-	Annotated	no	no
Chromosome	1104998	1106065	-	Truncation	no	no
Chromosome	3662601	3663689	-	Annotated	no	no
Chromosome	2993527	2993712	-	Annotated	no	no
Chromosome	2867446	2867805	-	Annotated	no	no
Chromosome	467023	467886	-	Annotated	no	no
Chromosome	706256	706984	-	Extension	no	no
Chromosome	3313848	3314726	-	Annotated	no	no
Chromosome	3989858	3990967	-	Annotated	no	no
Chromosome	1213188	1213481	-	Annotated	no	no
Chromosome	1890275	1891084	-	Annotated	no	no
Chromosome	1416231	1416467	-	Annotated	no	no
Chromosome	3209943	3212432	-	Annotated	no	no
Chromosome	2562876	2563370	-	Annotated	no	no
Chromosome	4602415	4602948	-	Annotated	no	no
Chromosome	3729950	3731056	-	Annotated	no	yes
Chromosome	4140489	4140770	-	Annotated	no	no
Chromosome	2386321	2387679	-	Annotated	no	no
Chromosome	2935806	2937326	-	Annotated	no	no
Chromosome	641046	643301	-	Annotated	no	no
Chromosome	2444283	2444777	-	Annotated	no	no
Chromosome	4335000	4335719	-	Annotated	no	no
Chromosome	1527182	1528084	-	Annotated	no	no
Chromosome	1508142	1508873	-	Annotated	no	no
Chromosome	1774261	1775142	-	Annotated	no	no
Chromosome	3725444	3727420	-	Annotated	no	no
Chromosome	2183287	2184681	-	Annotated	no	no
Chromosome	2968276	2968434	-	Annotated	no	no
Chromosome	4562489	4563421	-	Annotated	no	no
Chromosome	3943352	3943519	-	Annotated	no	no
Chromosome	4580940	4581101	-	Truncation	no	no
Chromosome	3334655	3334942	-	Annotated	no	no
Chromosome	3481057	3482121	-	Annotated	no	no
Chromosome	1564527	1564868	-	Annotated	no	no
Chromosome	3208086	3209162	-	Annotated	no	no
Chromosome	4824115	4824654	-	Annotated	no	no
Chromosome	1688187	1692089	-	Annotated	no	yes
Chromosome	2879425	2880480	-	Annotated	no	no
Chromosome	4570469	4571188	-	Annotated	no	no
Chromosome	4181115	4181501	-	Truncation	no	no
Chromosome	1477220	1477687	-	Annotated	no	no
Chromosome	4237037	4238446	-	Annotated	no	no
Chromosome	2518104	2519756	-	Annotated	no	yes
Chromosome	4680006	4681439	-	Extension	no	no
Chromosome	4590110	4591411	-	Extension	no	no
Chromosome	908194	909459	-	Annotated	no	no
Chromosome	3014281	3014751	-	Annotated	no	no
Chromosome	4190105	4191058	-	Annotated	no	no
Chromosome	3993219	3993644	-	Annotated	no	no
Chromosome	3811595	3812881	-	Annotated	no	no
Chromosome	2796193	2796483	-	Truncation	no	no
Chromosome	2463227	2464009	-	Annotated	no	no
Chromosome	3094035	3094346	-	Annotated	no	no
Chromosome	4399483	4400436	-	Extension	no	no
Chromosome	2883631	2884488	-	Annotated	no	no
Chromosome	113085	115436	-	Annotated	no	yes
Chromosome	3609286	3609465	-	Annotated	yes	yes
Chromosome	2409389	2410756	-	Annotated	no	no
Chromosome	1325211	1325465	-	Annotated	no	no
Chromosome	3767831	3768076	-	Annotated	no	no
Chromosome	1894487	1894630	-	Annotated	no	no
Chromosome	1935189	1937000	-	Annotated	no	no
Chromosome	3749258	3749626	-	Annotated	no	no
Chromosome	3807909	3808676	-	Annotated	no	yes
Chromosome	1978703	1979281	-	Annotated	no	yes
Chromosome	4457481	4457795	-	Annotated	no	no
Chromosome	1356928	1358319	-	Annotated	no	no
Chromosome	1965779	1967857	-	Annotated	yes	yes
Chromosome	987030	987284	-	Truncation	no	no
Chromosome	4870092	4872629	-	Annotated	no	no
Chromosome	1555755	1556945	-	Annotated	no	no
Chromosome	2397149	2397931	-	Annotated	no	no
Chromosome	1311289	1311636	-	Annotated	no	no
Chromosome	4195338	4196150	-	Annotated	no	no
Chromosome	2478178	2478990	-	Annotated	no	no
Chromosome	1161297	1161524	-	Annotated	no	no
Chromosome	4443481	4444113	-	Annotated	no	no
Chromosome	2608372	2609661	-	Annotated	no	no
Chromosome	3237857	3239059	-	Annotated	no	no
Chromosome	527865	528239	-	Annotated	no	yes
Chromosome	703365	703832	-	Annotated	no	no
Chromosome	485713	486303	-	Annotated	no	no
Chromosome	4323619	4324644	-	Annotated	no	no
Chromosome	287014	288045	-	Annotated	no	yes
Chromosome	2880885	2881073	-	Annotated	yes	yes
Chromosome	706899	707930	-	Annotated	no	no
Chromosome	3755824	3756927	-	Annotated	no	no
Chromosome	2536717	2538732	-	Annotated	yes	yes
Chromosome	2001705	2002256	-	Annotated	no	no
Chromosome	105813	108173	-	Annotated	no	no
Chromosome	3925231	3926427	-	Annotated	no	no
Chromosome	4449630	4450673	-	Annotated	no	no
Chromosome	889717	889977	-	Annotated	no	no
Chromosome	109334	109993	-	Annotated	no	no
Chromosome	1643115	1643378	-	Annotated	no	no
Chromosome	2536497	2536715	-	Truncation	yes	yes
Chromosome	3819856	3822156	-	Annotated	no	no
Chromosome	3533823	3534215	-	Annotated	yes	yes
Chromosome	383887	384399	-	Truncation	no	no
Chromosome	2860416	2860718	-	Annotated	no	no
Chromosome	250139	252811	-	Annotated	no	no
Chromosome	393379	396546	-	Annotated	no	no
Chromosome	3724134	3725429	-	Annotated	no	yes
Chromosome	1155016	1155321	-	Annotated	no	no
Chromosome	3250231	3251310	-	Annotated	no	no
Chromosome	1553947	1554336	-	Annotated	no	no
Chromosome	1387043	1388683	-	Annotated	no	no
Chromosome	3427137	3429431	-	Annotated	no	no
Chromosome	4428500	4429324	-	Annotated	no	yes
Chromosome	4712551	4713015	-	Annotated	no	no
Chromosome	4549144	4550052	-	Annotated	no	no
Chromosome	3856026	3856736	-	Annotated	no	no
Chromosome	3606452	3606784	-	Annotated	no	no
Chromosome	914223	914972	-	Annotated	no	yes
Chromosome	2385246	2386316	-	Annotated	no	no
Chromosome	3642705	3643277	-	Annotated	no	no
Chromosome	4095422	4096804	-	Annotated	no	no
Chromosome	2646325	2648517	-	Annotated	no	no
Chromosome	2672948	2673724	-	Annotated	no	no
Chromosome	3985802	3986485	-	Truncation	no	no
Chromosome	3942445	3943254	-	Annotated	no	yes
Chromosome	3603120	3603389	-	Annotated	no	no
Chromosome	754764	755690	-	Annotated	no	no
Chromosome	4786676	4787848	-	Annotated	no	yes
Chromosome	616848	617210	-	Annotated	no	no
Chromosome	3795854	3796573	-	Annotated	no	no
Chromosome	240605	241228	-	Annotated	no	no
Chromosome	2759753	2760316	-	Annotated	no	no
Chromosome	638851	639099	-	Annotated	no	no
Chromosome	878868	879974	-	Annotated	no	no
Chromosome	1267325	1268188	-	Annotated	no	no
Chromosome	1430980	1431939	-	Annotated	no	no
Chromosome	2515680	2516645	-	Annotated	no	yes
Chromosome	2451811	2452641	-	Annotated	yes	yes
Chromosome	2805232	2805963	-	Annotated	no	no
Chromosome	1117287	1118339	-	Annotated	no	no
Chromosome	2237977	2238810	-	Extension	no	no
Chromosome	1983700	1984257	-	Annotated	no	no
Chromosome	3612196	3612510	-	Annotated	no	no
Chromosome	2777727	2778206	-	Annotated	no	no
Chromosome	1161545	1162141	-	Annotated	no	no
Chromosome	3232857	3235841	-	Extension	no	no
Chromosome	1575173	1576459	-	Annotated	no	no
Chromosome	4274934	4275248	-	Annotated	no	no
Chromosome	1407394	1408740	-	Annotated	no	no
Chromosome	554891	555370	-	Annotated	no	yes
Chromosome	3753715	3754824	-	Annotated	no	no
Chromosome	1462525	1463730	-	Annotated	no	no
Chromosome	1601090	1601521	-	Annotated	no	no
Chromosome	2506214	2508220	-	Annotated	no	no
Chromosome	3019123	3020949	-	Annotated	no	no
Chromosome	211502	212356	-	Annotated	no	yes
Chromosome	201406	202068	-	Annotated	no	no
Chromosome	3301289	3303028	-	Annotated	no	no
Chromosome	2719779	2720159	-	Annotated	no	yes
Chromosome	4587963	4589666	-	Annotated	no	no
Chromosome	3623251	3623721	-	Annotated	no	no
Chromosome	1485409	1486044	-	Annotated	no	no
Chromosome	4062612	4063685	-	Annotated	no	no
Chromosome	1664695	1665897	-	Annotated	no	no
Chromosome	3679779	3681131	-	Extension	no	no
Chromosome	3055961	3056221	-	Annotated	no	no
Chromosome	3484442	3485290	-	Annotated	no	no
Chromosome	3711607	3712152	-	Annotated	no	no
Chromosome	1570654	1571757	-	Annotated	no	yes
Chromosome	1286319	1286558	-	Annotated	no	no
Chromosome	2063001	2063615	-	Annotated	no	no
Chromosome	2097397	2098917	-	Annotated	no	yes
Chromosome	563503	564357	-	Annotated	no	no
Chromosome	639166	640284	-	Annotated	no	no
Chromosome	1802856	1803473	-	Annotated	no	no
Chromosome	1204656	1205702	-	Annotated	no	yes
Chromosome	2532574	2533494	-	Extension	no	no
Chromosome	2971385	2971735	-	Annotated	no	no
Chromosome	4435285	4435974	-	Annotated	no	no
Chromosome	1132772	1133647	-	Annotated	no	no
Chromosome	1544456	1544659	-	Annotated	no	no
Chromosome	486266	487177	-	Annotated	no	no
Chromosome	2427514	2428068	-	Annotated	no	no
Chromosome	284287	284994	-	Annotated	no	yes
Chromosome	2198772	2199221	-	Annotated	no	no
Chromosome	3514339	3515268	-	Annotated	no	no
Chromosome	4729908	4731128	-	Annotated	no	no
Chromosome	1713132	1713386	-	Annotated	no	no
Chromosome	2763714	2763905	-	Annotated	no	yes
Chromosome	1490622	1491200	-	Annotated	no	no
Chromosome	1965387	1965779	-	Annotated	no	no
Chromosome	1502253	1503182	-	Annotated	no	no
Chromosome	565342	565956	-	Annotated	no	no
Chromosome	2025657	2025851	-	Annotated	no	no
Chromosome	2205274	2205915	-	Annotated	no	no
Chromosome	663164	664252	-	Annotated	no	no
Chromosome	4042124	4044676	-	Annotated	no	no
Chromosome	1874677	1875258	-	Annotated	no	no
Chromosome	3990971	3991831	-	Extension	no	no
Chromosome	2272065	2273102	-	Annotated	no	yes
Chromosome	3252597	3253643	-	Annotated	no	no
Chromosome	4401822	4403717	-	Annotated	no	no
Chromosome	2043913	2044500	-	Annotated	no	no
Chromosome	1972323	1973984	-	Annotated	no	no
Chromosome	556452	557279	-	Annotated	no	no
Chromosome	721944	723623	-	Annotated	no	no
Chromosome	3787489	3788760	-	Annotated	no	no
Chromosome	4028840	4030501	-	Annotated	no	no
Chromosome	1098604	1098891	-	Truncation	no	no
Chromosome	171814	173220	-	Annotated	no	no
Chromosome	3529536	3530429	-	Annotated	no	no
Chromosome	3460237	3460761	-	Extension	no	no
Chromosome	3527194	3527883	-	Annotated	no	no
Chromosome	2410753	2411715	-	Annotated	no	no
Chromosome	216394	216849	-	Annotated	no	no
Chromosome	4099299	4099832	-	Annotated	yes	yes
Chromosome	494675	496666	-	Annotated	no	no
Chromosome	3943994	3944659	-	Annotated	no	no
Chromosome	1894129	1894416	-	Annotated	no	no
Chromosome	3038651	3038893	-	Annotated	no	no
Chromosome	3870706	3871530	-	Annotated	no	no
Chromosome	765750	766427	-	Annotated	no	yes
Chromosome	3091039	3091800	-	Annotated	no	no
Chromosome	3212552	3213136	-	Truncation	no	no
Chromosome	38773	39534	-	Annotated	no	no
Chromosome	3457691	3458326	-	Truncation	no	no
Chromosome	4234295	4235704	-	Annotated	no	no
Chromosome	680393	681856	-	Annotated	no	no
Chromosome	3616423	3617028	-	Annotated	no	yes
Chromosome	2456735	2457286	-	Annotated	no	no
Chromosome	2195687	2196529	-	Annotated	no	no
Chromosome	4663081	4663638	-	Annotated	no	no
Chromosome	2891273	2892970	-	Annotated	no	no
Chromosome	991765	992733	-	Annotated	no	no
Chromosome	302862	303329	-	Annotated	no	no
Chromosome	2747770	2748153	-	Annotated	no	no
Chromosome	1606397	1607281	-	Annotated	no	yes
Chromosome	1853698	1853952	-	Annotated	no	no
Chromosome	2427215	2427517	-	Annotated	no	no
Chromosome	4791267	4792538	-	Annotated	no	no
Chromosome	163211	163831	-	Annotated	no	no
Chromosome	4063833	4064933	-	Annotated	no	yes
Chromosome	2393756	2394559	-	Annotated	no	yes
Chromosome	2480071	2481183	-	Truncation	no	no
Chromosome	3489346	3489822	-	Annotated	no	yes
Chromosome	379183	380508	-	Annotated	no	no
Chromosome	3343748	3344665	-	Annotated	no	no
Chromosome	609744	610376	-	Annotated	no	no
Chromosome	564417	565187	-	Annotated	no	no
Chromosome	2187655	2188878	-	Annotated	no	no
Chromosome	1353967	1356219	-	Annotated	no	no
Chromosome	2705971	2709858	-	Annotated	no	no
Chromosome	457559	458161	-	Annotated	no	no
Chromosome	1599483	1600268	-	Annotated	no	no
Chromosome	1155321	1156241	-	Annotated	no	no
Chromosome	479646	480506	-	Annotated	no	no
Chromosome	4266196	4268610	-	Truncation	no	no
Chromosome	2877245	2878222	-	Annotated	no	no
Chromosome	3241702	3242280	-	Annotated	no	yes
Chromosome	974052	975020	-	Annotated	no	no
Chromosome	1278442	1279548	-	Annotated	no	no
Chromosome	897554	898441	-	Annotated	no	no
Chromosome	637266	637634	-	Annotated	no	no
Chromosome	700318	701430	-	Annotated	no	no
Chromosome	2190319	2191440	-	Annotated	no	no
Chromosome	3340280	3340705	-	Annotated	no	no
Chromosome	2256618	2257787	-	Annotated	no	no
Chromosome	2926180	2927502	-	Extension	no	no
Chromosome	4653657	4654292	-	Annotated	no	no
Chromosome	3090419	3091045	-	Annotated	no	no
Chromosome	4412492	4413781	-	Annotated	no	yes
Chromosome	3288514	3289233	-	Annotated	no	yes
Chromosome	3663746	3664267	-	Annotated	no	no
Chromosome	640296	641000	-	Annotated	no	no
Chromosome	3530564	3531346	-	Truncation	no	yes
Chromosome	94774	95064	-	Annotated	no	no
Chromosome	3380019	3380222	-	Truncation	no	no
Chromosome	476002	476901	-	Annotated	no	yes
Chromosome	4055519	4056364	-	Annotated	no	no
Chromosome	2332550	2333077	-	Annotated	no	no
Chromosome	3614990	3615268	-	Annotated	no	no
Chromosome	4748546	4749577	-	Annotated	no	no
Chromosome	3094911	3095516	-	Annotated	no	no
Chromosome	2645308	2646267	-	Annotated	no	no
Chromosome	743542	744342	-	Annotated	no	no
Chromosome	2770178	2770384	-	Annotated	no	no
Chromosome	2331729	2332172	-	Annotated	no	no
Chromosome	1976765	1977694	-	Annotated	no	no
Chromosome	4356691	4359342	-	Annotated	yes	yes
Chromosome	1893115	1893324	-	Annotated	no	no
Chromosome	2564967	2566328	-	Annotated	no	no
Chromosome	2744721	2745464	-	Truncation	no	no
Chromosome	2382900	2384090	-	Annotated	no	no
Chromosome	4447282	4448211	-	Annotated	no	no
Chromosome	3225145	3226041	-	Annotated	no	no
Chromosome	3934829	3935842	-	Annotated	no	no
Chromosome	3498363	3498998	-	Annotated	no	no
Chromosome	3080608	3081369	-	Annotated	no	no
Chromosome	3155320	3155715	-	Annotated	no	no
Chromosome	4028049	4028396	-	Annotated	no	no
Chromosome	4064938	4066269	-	Truncation	no	no
Chromosome	4439207	4439935	-	Annotated	no	no
Chromosome	4587351	4587926	-	Annotated	no	no
Chromosome	4182536	4183021	-	Annotated	no	no
Chromosome	3235893	3236282	-	Annotated	no	no
Chromosome	3843810	3844337	-	Annotated	no	no
Chromosome	1655798	1656811	-	Annotated	no	no
Chromosome	3544284	3545183	-	Annotated	no	no
Chromosome	2739833	2740531	-	Truncation	no	yes
Chromosome	4009026	4010354	-	Annotated	no	no
Chromosome	1692892	1693341	-	Annotated	no	no
Chromosome	761474	762793	-	Annotated	no	no
Chromosome	726021	726746	-	Annotated	no	no
Chromosome	2031446	2031877	-	Truncation	no	no
Chromosome	1327968	1328624	-	Annotated	no	no
Chromosome	4165857	4166597	-	Annotated	no	no
Chromosome	1458814	1460187	-	Annotated	no	yes
Chromosome	3527930	3529420	-	Annotated	no	no
Chromosome	4330569	4330886	-	Annotated	no	no
Chromosome	1393556	1394707	-	Annotated	no	no
Chromosome	496677	497633	-	Annotated	no	no
Chromosome	1265986	1266996	-	Annotated	no	no
Chromosome	3333347	3334465	-	Annotated	no	no
Chromosome	3130782	3131924	-	Annotated	no	no
Chromosome	3326067	3326777	-	Annotated	no	no
Chromosome	2395930	2397135	-	Truncation	no	no
Chromosome	2112114	2113025	-	Extension	no	no
Chromosome	2996813	2997313	-	Annotated	no	no
Chromosome	3367167	3367994	-	Annotated	yes	yes
Chromosome	2873445	2874278	-	Annotated	no	no
Chromosome	309104	309928	-	Annotated	no	no
Chromosome	2045059	2045583	-	Truncation	no	no
Chromosome	433029	434123	-	Annotated	no	no
Chromosome	2564052	2564948	-	Annotated	no	yes
Chromosome	4204469	4204957	-	Annotated	no	no
Chromosome	299914	301281	-	Annotated	no	no
Chromosome	2557411	2557836	-	Annotated	no	no
Chromosome	3126629	3127924	-	Annotated	no	yes
Chromosome	3303097	3304281	-	Annotated	no	no
Chromosome	4315780	4317288	-	Annotated	no	yes
Chromosome	1197388	1198602	-	Annotated	no	no
Chromosome	4302044	4303636	-	Annotated	no	no
Chromosome	1488422	1490629	-	Annotated	no	yes
Chromosome	2673834	2675117	-	Annotated	yes	yes
Chromosome	971296	972195	-	Extension	no	no
Chromosome	3733489	3734484	-	Annotated	no	no
Chromosome	3851635	3853968	-	Annotated	no	no
Chromosome	3689410	3690180	-	Annotated	no	no
Chromosome	2720902	2721570	-	Truncation	no	no
Chromosome	2764291	2764944	-	Annotated	no	no
Chromosome	473085	474059	-	Annotated	no	yes
Chromosome	2869840	2870214	-	Annotated	no	no
Chromosome	3189334	3191493	-	Annotated	no	no
Chromosome	4273537	4274196	-	Annotated	no	no
Chromosome	3124343	3126577	-	Annotated	no	no
Chromosome	4675322	4675852	-	Annotated	no	no
Chromosome	633804	634658	-	Annotated	no	no
Chromosome	3551420	3553387	-	Annotated	no	no
Chromosome	1884069	1885628	-	Annotated	no	no
Chromosome	4226273	4227181	-	Annotated	no	no
Chromosome	4180719	4181099	-	Annotated	no	no
Chromosome	3813039	3815045	-	Extension	no	no
Chromosome	1337306	1337722	-	Annotated	no	no
Chromosome	914972	916207	-	Truncation	no	yes
Chromosome	1647836	1648060	-	Truncation	no	no
Chromosome	4137871	4138758	-	Annotated	no	no
Chromosome	3917861	3918112	-	Annotated	no	no
Chromosome	2711709	2712194	-	Truncation	no	no
Chromosome	1823575	1824999	-	Annotated	no	no
Chromosome	1891150	1892895	-	Annotated	no	no
Chromosome	2828390	2829751	-	Annotated	yes	yes
Chromosome	3269629	3271605	-	Extension	no	yes
Chromosome	4023262	4024185	-	Annotated	no	no
Chromosome	1974221	1974724	-	Annotated	no	no
Chromosome	560910	561827	-	Annotated	no	no
Chromosome	4801342	4804851	-	Annotated	no	no
Chromosome	2486338	2487552	-	Annotated	no	no
Chromosome	1494348	1495349	-	Annotated	no	no
Chromosome	654478	655434	-	Annotated	no	no
Chromosome	4143372	4144853	-	Annotated	no	no
Chromosome	2096115	2096858	-	Annotated	no	no
Chromosome	3299429	3300271	-	Annotated	no	no
Chromosome	4650348	4650623	-	Annotated	no	no
Chromosome	2358478	2360121	-	Annotated	no	no
Chromosome	2869415	2869843	-	Annotated	no	no
Chromosome	1185025	1185441	-	Annotated	no	no
Chromosome	4692997	4694928	-	Truncation	no	yes
Chromosome	2826449	2827216	-	Annotated	no	no
Chromosome	4247208	4248629	-	Annotated	no	no
Chromosome	2656413	2657579	-	Annotated	no	yes
Chromosome	2064878	2065501	-	Annotated	no	no
Chromosome	3037001	3037600	-	Annotated	no	no
Chromosome	2046527	2047585	-	Annotated	no	no
Chromosome	1922080	1922343	-	Annotated	no	no
Chromosome	3595571	3596143	-	Annotated	no	no
Chromosome	1530644	1531261	-	Annotated	no	no
Chromosome	4857739	4859406	-	Annotated	no	no
Chromosome	474116	475978	-	Annotated	no	yes
Chromosome	1629072	1629293	-	Annotated	no	no
Chromosome	1509397	1510779	-	Annotated	no	no
Chromosome	724969	725904	-	Annotated	no	no
Chromosome	487841	489205	-	Annotated	yes	yes
Chromosome	4345929	4348430	-	Annotated	no	no
Chromosome	1923075	1923608	-	Annotated	no	no
Chromosome	3147132	3147779	-	Annotated	no	no
Chromosome	3777018	3778085	-	Annotated	no	no
Chromosome	1687323	1688123	-	Annotated	no	no
Chromosome	2764947	2765417	-	Annotated	no	no
Chromosome	3604783	3605772	-	Annotated	yes	yes
Chromosome	2095018	2096088	-	Annotated	no	no
Chromosome	752137	753276	-	Annotated	no	no
Chromosome	1698436	1698702	-	Extension	no	no
Chromosome	3028421	3028765	-	Annotated	no	no
Chromosome	837627	838775	-	Annotated	no	yes
Chromosome	3064173	3065861	-	Annotated	no	no
Chromosome	4828720	4829508	-	Annotated	no	no
Chromosome	480509	481618	-	Annotated	no	no
Chromosome	3987951	3988892	-	Annotated	no	no
Chromosome	4004977	4005264	-	Annotated	no	no
Chromosome	3409059	3410195	-	Annotated	no	no
Chromosome	1432112	1432840	-	Annotated	no	yes
Chromosome	4820282	4822474	-	Annotated	no	no
Chromosome	2271348	2272049	-	Annotated	no	no
Chromosome	3837910	3839235	-	Annotated	no	no
Chromosome	4275245	4276393	-	Annotated	no	no
Chromosome	2005226	2006713	-	Annotated	no	yes
Chromosome	1126693	1127010	-	Annotated	no	yes
Chromosome	2244074	2244757	-	Annotated	no	no
Chromosome	1932811	1933101	-	Annotated	no	yes
Chromosome	3046988	3047236	-	Annotated	no	yes
Chromosome	1666680	1668335	-	Annotated	no	no
Chromosome	377051	377323	-	Annotated	no	no
Chromosome	442415	443326	-	Annotated	no	no
Chromosome	1230633	1231217	-	Annotated	no	no
Chromosome	2763222	2763455	-	Annotated	no	no
Chromosome	1275542	1276216	-	Annotated	no	no
Chromosome	2245622	2245903	-	Annotated	no	no
Chromosome	3239185	3240363	-	Annotated	no	no
Chromosome	3488144	3488770	-	Annotated	no	no
Chromosome	760924	761409	-	Annotated	no	no
Chromosome	4013556	4014872	-	Annotated	no	no
Chromosome	1433019	1433657	-	Annotated	no	no
Chromosome	1130174	1130503	-	Annotated	no	no
Chromosome	3627797	3628387	-	Annotated	no	no
Chromosome	2490072	2490620	-	Annotated	no	no
Chromosome	2871131	2871595	-	Annotated	no	no
Chromosome	2573259	2574275	-	Annotated	no	no
Chromosome	3033543	3034298	-	Annotated	no	no
Chromosome	1185868	1186518	-	Annotated	no	no
Chromosome	2609749	2610375	-	Annotated	no	yes
Chromosome	1815266	1819009	-	Annotated	no	no
Chromosome	697889	699073	-	Truncation	no	no
Chromosome	2454050	2454322	-	Annotated	no	no
Chromosome	2423534	2425063	-	Annotated	no	no
Chromosome	253048	253842	-	Annotated	no	yes
Chromosome	1772657	1773532	-	Annotated	no	yes
Chromosome	304656	305711	-	Annotated	no	no
Chromosome	2690063	2691202	-	Annotated	no	no
Chromosome	4584964	4585098	-	Annotated	no	no
Chromosome	910608	913040	-	Annotated	no	yes
Chromosome	4456672	4456869	-	Annotated	no	no
Chromosome	3222669	3224402	-	Annotated	no	no
Chromosome	3384745	3387588	-	Annotated	no	no
Chromosome	4735569	4736072	-	Annotated	no	yes
Chromosome	3132002	3133342	-	Annotated	no	no
Chromosome	4083801	4084760	-	Annotated	no	no
Chromosome	1714742	1715344	-	Annotated	no	yes
Chromosome	4609814	4613116	-	Annotated	no	no
Chromosome	1346972	1347799	-	Annotated	no	no
Chromosome	1134195	1134536	-	Annotated	yes	yes
Chromosome	2464298	2464867	-	Annotated	no	no
Chromosome	3744081	3744821	-	Annotated	no	no
Chromosome	2145186	2146100	-	Annotated	no	no
Chromosome	3774280	3777021	-	Annotated	no	no
Chromosome	1328651	1329667	-	Annotated	no	no
Chromosome	205075	207633	-	Extension	no	no
Chromosome	3935848	3936927	-	Annotated	no	no
Chromosome	2172833	2173384	-	Annotated	no	no
Chromosome	2098914	2099729	-	Annotated	no	no
Chromosome	2703891	2705276	-	Truncation	no	no
Chromosome	2264354	2264941	-	Annotated	no	no
Chromosome	249285	250109	-	Annotated	yes	yes
Chromosome	2712924	2714285	-	Annotated	no	yes
Chromosome	3492823	3493788	-	Truncation	no	no
Chromosome	1057823	1060708	-	Annotated	no	yes
Chromosome	3013445	3014254	-	Annotated	no	no
Chromosome	2574272	2575075	-	Annotated	no	no
Chromosome	3201120	3202298	-	Annotated	no	no
Chromosome	4105477	4105920	-	Annotated	no	no
Chromosome	2583637	2584521	-	Truncation	no	no
Chromosome	3596717	3597190	-	Annotated	no	no
Chromosome	2061887	2062306	-	Annotated	no	no
Chromosome	2460634	2461341	-	Annotated	no	no
Chromosome	4787861	4788322	-	Annotated	no	no
Chromosome	4046645	4047685	-	Annotated	no	no
Chromosome	4120254	4120958	-	Annotated	no	no
Chromosome	2600708	2601742	-	Annotated	no	no
Chromosome	3047255	3049312	-	Annotated	no	no
Chromosome	2753087	2753290	-	Annotated	no	yes
Chromosome	1048046	1049446	-	Annotated	yes	yes
Chromosome	891662	893884	-	Annotated	no	no
Chromosome	4319592	4320521	-	Annotated	no	no
Chromosome	4103209	4105098	-	Annotated	no	no
Chromosome	4327459	4328121	-	Annotated	no	no
Chromosome	2042364	2043926	-	Truncation	no	no
Chromosome	3863164	3864075	-	Annotated	yes	yes
Chromosome	2872346	2873428	-	Annotated	no	no
Chromosome	2135797	2136375	-	Annotated	no	no
Chromosome	428341	429471	-	Annotated	no	no
Chromosome	684856	685764	-	Annotated	no	yes
Chromosome	4163467	4164663	-	Extension	no	no
Chromosome	4483092	4483607	-	Annotated	no	yes
Chromosome	1985490	1986128	-	Annotated	no	no
Chromosome	2886495	2886743	-	Annotated	no	no
Chromosome	104473	105759	-	Annotated	no	no
Chromosome	1335489	1336832	-	Annotated	no	no
Chromosome	3091781	3092830	-	Annotated	no	no
[truncated: 2,337 more rows]

## Sheet: Supplemetary_Table_S5
Supplementary_Table_S5
Assessment of the contribution of parameter types to the predictive performance.
Feature set	Sensitivity	Specificity	Positive predicted value
All features	0.945	0.9993	0.9537
All features except ribo-seq fragment length counts	0.8785	0.999	0.9307
All features except nucleotide/codon sequence	0.3364	0.999	0.8372
Only nucleotide/codon sequence	0.8586	0.9979	0.85
Only ribo-seq fragment length counts	0.3238	0.9987	0.7907

## Sheet: Supplementary_Table_S6
Supplementary_Table_S6
Support for novel predicted ORFs.
Novel ORF				Support			Protein hits					Protein domain hits
Chromosome_name	Start	Stop	Strand	Blocked N-terminal peptide	Protein domain found	Similar protein found	BlastP hit	Query cover	E value	Ident	Accession	Domain hit	Accession	Description	E-value
Chromosome	2064124	2064558	+	Yes	No	Yes	hypothetical protein [Salmonella enterica]	100%	2e-103	100%	WP_014343859.1	No hit
Chromosome	2819726	2820319	-	Yes	No	Yes	Uncharacterised protein [Salmonella enterica subsp. enterica serovar Weltevreden]	100%	4e-145	99%	CUR95930.1	No hit
pSLT_SL1344	52034	52369	-	Yes	No	Yes	hypothetical protein I654_00145 [Salmonella enterica subsp. enterica serovar Aqua str. NVSL2001]	100%	3e-76	100%	EYR77179.1	No hit
Chromosome	539200	539577	+	No	Yes	Yes	hypothetical protein SPAB_03091 [Salmonella enterica subsp. enterica serovar Paratyphi B str. SPB7]	100%	2e-82	100%	ABX68453.1	PRK10527	PRK10527	hypothetical protein; Provisional	3.46e-64
Chromosome	3417503	3417808	+	No	Yes	Yes	MULTISPECIES: hypothetical protein [Salmonella]	100%	2e-64	100%	WP_000031219.1	ElaB	COG4575	Membrane-anchored ribosome-binding protein, inhibits growth in stationary phase, ElaB/YqjD ...	3.14e-42
pSLT_SL1344	6966	7364	+	No	Yes	Yes	PIN domain-containing protein [Salmonella enterica]	100%	3e-94	100%	WP_000911322.1	PRK13725	PRK13725	plasmid maintenance protein; Provisional	2.63e-101
pSLT_SL1344	51411	51977	-	No	Yes	Yes	hypothetical protein [Salmonella enterica]	100%	3e-135	99%	WP_001541562.1	DUF2913	pfam11140	Protein of unknown function (DUF2913); This family of proteins with unknown function appear to ...	7.02e-18
Chromosome	53669	54016	-	No	No	Yes	Uncharacterised protein [Salmonella enterica subsp. enterica serovar Typhi]	100%	4e-79	100%	CEV26413.1	No hit
Chromosome	304759	305301	+	No	No	Yes	Uncharacterised protein [Salmonella enterica subsp. enterica serovar Typhi]	100%	2e-111	97%	CHA25122.1	No hit
Chromosome	2141211	2141528	-	No	No	Yes	Uncharacterised protein [Salmonella enterica subsp. enterica serovar Bovismorbificans]	100%	2e-69	99%	CNT67823.1	No hit
Chromosome	2299154	2299483	-	No	No	Yes	Uncharacterised protein [Salmonella enterica subsp. enterica serovar Bovismorbificans]	100%	3e-78	100%	CNU17372.1	No hit
Chromosome	2948871	2949182	-	No	No	Yes	Uncharacterised protein [Salmonella enterica subsp. enterica serovar Weltevreden]	100%	4e-145	99%	CUR95930.1	No hit
Chromosome	3321755	3322246	+	No	No	Yes	Uncharacterised protein [Salmonella enterica subsp. enterica serovar Bovismorbificans]	100%	7e-108	100%	CNU23072.1	No hit
Chromosome	3779946	3780296	-	No	No	Yes	Uncharacterised protein [Salmonella enterica subsp. enterica serovar Typhi]	100%	7e-78	100%	CHN92810.1	No hit
Chromosome	3812214	3812525	+	No	No	Yes	Uncharacterised protein [Salmonella enterica subsp. enterica serovar Bovismorbificans]	100%	2e-64	100%	CNU72017.1	No hit
Chromosome	4366339	4366779	+	No	No	Yes	hypothetical protein A670_02806 [Salmonella enterica subsp. enterica serovar Dublin str. UC16]	100%	2e-103	100%	EMR52054.1	No hit
Chromosome	4651725	4652057	-	No	No	Yes	hypothetical protein SFxv_4749 [Shigella flexneri 2002017]	100%	2e-71	96%	ADA76649.1	No hit
pCol1B9_SL1344	11023	11613	-	No	No	Yes	MULTISPECIES: hypothetical protein [Enterobacteriaceae]	100%	4e-135	100%	WP_000194563.1	No hit
pCol1B9_SL1344	23757	24104	-	No	No	Yes	YdcA [Escherichia coli AI27]	100%	4e-78	100%	EIE56181.1	No hit
pRSF1010_SL1344	604	921	+	No	No	Yes	Uncharacterised protein [Vibrio cholerae]	100%	1e-65	99%	CSC63127.1	No hit
pRSF1010_SL1344	1429	1767	+	No	No	Yes	Uncharacterised protein [Salmonella enterica subsp. enterica serovar Typhi]	100%	4e-74	100%	CRB38490.1	No hit
pSLT_SL1344	68585	69196	+	No	No	Yes	hypothetical protein [Salmonella enterica]	100%	1e-136	100%	WP_012825258.1	No hit
pSLT_SL1344	69704	70066	+	No	No	No	hypothetical protein [Salmonella enterica]	89%	5e-67	100%	WP_069057767.1	No hit
Chromosome	195108	195512	+	No	No	No	hypothetical protein EcWSU1_00738 [Enterobacter cloacae EcWSU1]	96%	3e-37	54%	AEW72178.1	No hit
Chromosome	240801	241220	+	No	No	No	Uncharacterised protein [Vibrio cholerae]	39%	1e-10	67%	CSB83832.1	No hit
Chromosome	356471	356791	+	No	No	No	Uncharacterised protein [Shigella sonnei]	78%	1e-32	64%	CST02631.1	No hit
Chromosome	395219	395563	+	No	No	No	hypothetical protein PAERUG_P8_1_South_East_10_VIM_2_07_09_04700 [Pseudomonas aeruginosa]	100%	5e-28	69%	CRX05987.1	No hit
Chromosome	400151	400489	-	No	No	No	hypothetical protein I314_02008 [Cryptococcus gattii CA1873]	69%	1.5	35%	KIR67591.1	No hit
Chromosome	744140	744463	+	No	No	No	Uncharacterized conserved protein, contains NRDE domain [Microbacterium sp. cf332]	86%	1.1	32%	SDQ84166.1	No hit
Chromosome	890215	890541	+	No	No	No	PEP-CTERM sorting domain-containing protein [Sphingomonas changbaiensis]	66%	1e-05	47%	WP_052733766.1	No hit
Chromosome	1120960	1121346	+	No	No	No	No hit					No hit
Chromosome	1198508	1199041	+	No	No	No	hypothetical protein STM14_1322 [Salmonella enterica subsp. enterica serovar Typhimurium str. 14028S]	86%	3e-111	100%	ACY87810.1	No hit
Chromosome	1482880	1483203	+	No	No	No	hypothetical protein AW07_04439 [Candidatus Accumulibacter sp. SK-11]	89%	3e-06	30%	EXI68066.1	No hit
Chromosome	1483284	1484570	+	No	No	No	Uncharacterised protein [Salmonella enterica subsp. enterica serovar Bovismorbificans]	72%	0	99%	CNU42275.1	No hit
Chromosome	1712720	1713025	-	No	No	No	Uncharacterised protein [Vibrio cholerae]	69%	1e-12	59%	CSC75215.1	No hit
Chromosome	1836750	1837145	-	No	No	No	Uncharacterised protein [Shigella sonnei]	25%	7e-06	82%	CSE38876.1	No hit
Chromosome	1866015	1866350	-	No	No	No	conserved hypothetical protein [Vibrio sp. J2-31]	89%	3e-21	46%	CDU06735.1	No hit
Chromosome	1986923	1987342	-	No	No	No	hypothetical protein EcWSU1_02840 [Enterobacter cloacae EcWSU1]	77%	2e-38	60%	AEW74272.1	No hit
Chromosome	2384239	2384583	-	No	No	No	hypothetical protein [Methylobacterium sp. Leaf93]	52%	9.1	40%	WP_056258640.1	No hit
Chromosome	2594215	2594577	-	No	No	No	Uncharacterised protein [Bordetella pertussis]	66%	4e-24	63%	CFW02201.1	No hit
Chromosome	2763987	2764304	+	No	No	No	hypothetical protein GU40_04055 [Salmonella enterica subsp. enterica serovar Bareilly str. CFSAN000230]	100%	1e-52	79%	KFS98689.1	No hit
Chromosome	2789694	2790023	-	No	No	No	two-component sensor histidine kinase [Desulfovibrio vulgaris]	69%	7.2	30%	WP_010938104.1	No hit
Chromosome	2959439	2960047	-	No	No	No	hypothetical protein JCM19047_1250 [Bacillus sp. JCM 19047]	64%	2e-16	41%	GAF21565.1	No hit
Chromosome	3118015	3118347	+	No	No	No	No hit					No hit
Chromosome	3185668	3186156	-	No	No	No	Uncharacterised protein [Bordetella pertussis]	90%	5e-21	44%	CFO73041.1	No hit
Chromosome	3292643	3292969	-	No	No	No	Uncharacterised protein [Enterobacter cloacae]	79%	2e-44	85%	SAH34691.1	No hit
Chromosome	3302834	3303202	+	No	No	No	SMI1/KNR4 family protein [Streptacidiphilus albus]	53%	1.3	28%	WP_034094115.1	No hit
Chromosome	3635808	3636218	-	No	No	No	Uncharacterised protein [Salmonella enterica subsp. enterica serovar Bovismorbificans]	82%	5e-74	99%	CNV24865.1	No hit
Chromosome	3762125	3762463	-	No	No	No	Uncharacterised protein [Enterobacter cloacae]	66%	6e-16	55%	CZY64972.1	No hit
Chromosome	3782147	3782509	-	No	No	No	Uncharacterised protein [Enterobacter cloacae]	64%	2e-24	61%	SAE40177.1	No hit
Chromosome	3838160	3838492	+	No	No	No	No hit					No hit
Chromosome	4084222	4084536	+	No	No	No	ABC transporter substrate-binding protein [Paenibacillus sp. URHA0014]	74%	6.4	32%	WP_028557644.1	No hit
Chromosome	4300985	4301299	-	No	No	No	2-oxo-hepta-3-ene-1,7-dioic acid hydratase [Frateuria aurantia]	75%	2.2	35%	WP_014403134.1	No hit
Chromosome	4560361	4560750	+	No	No	No	Uncharacterised protein [Shigella sonnei]	100%	5e-52	64%	CSP76412.1	No hit
Chromosome	4712560	4712946	+	No	No	No	putative BglB-family transcriptional antiterminator [Cronobacter dublinensis 1210]	96%	2e-33	53%	CCJ81550.1	No hit
Chromosome	4788482	4788823	+	No	No	No	No hit					No hit
pCol1B9_SL1344	27424	27867	-	No	No	No	oxidoreductase [Rheinheimera sp. KH87]	53%	7.8	30%	WP_070050869.1	No hit
pCol1B9_SL1344	46863	47297	+	No	No	No	No hit					No hit
pCol1B9_SL1344	49274	49690	+	No	No	No	oxidoreductase [Knoellia aerolata]	55%	6.4	33%	WP_052112493.1	No hit
pRSF1010_SL1344	1319	1660	+	No	No	No	No hit					No hit
pSLT_SL1344	70478	70798	-	No	No	No	putative inner membrane protein [Salmonella enterica subsp. enterica serovar Enteritidis str. 622731-39]	33%	1e-10	86%	EJI03088.1	No hit

## Sheet: Supplementary_Table_S7
Supplementary_Table_S7
Ribo-seq sample info.
Species	Treatment	Reference	Name	Raw reads	% aligned reads	% reads aligned to rRNA
S. Typhimurium	Chloramphenicol	Monosome	Monosome	191796596	83.63	35.29
S. Typhimurium	Chloramphenicol	Polysome	Polysome	174834326	91.01	30.02
E. coli	Tetracycline	GAII07_4	TET2	27593987	96.23	81.55
E. coli	Tetracycline	GAII07_5	TET3	23861965	95.01	70.18
E. coli	Flash freezing	rpf_rich_rep1	Li1	30562326	81.72	49.82
E. coli	Flash freezing	rpf_rich_rep3	Li3	60601845	72.58	44.63
E. coli	Flash freezing	WT_FP1	Mohammad1	39351578	65.14	1.12
E. coli	Flash freezing	WT_FP2	Mohammad2	39177034	74.6	1.34

## Sheet: Supplementary_Table_S8
Supplementary_Table_S8
Variable importance in the E. coli TE2 sample.
Rank	Variable	Relative importance	Scaled importance	Percentage scaled importance
1	codon	123049	1	0.311371
2	canonical_candidate_sites_ORF_region	76616.6	0.622651	0.193876
3	proportion_of_reads_downstream	19022.6	0.154594	0.0481361
4	proportion_of_reads_upstream	14307.5	0.116275	0.0362046
5	fragment_length_32_position_-16	8285.24	0.0673328	0.0209655
6	fragment_length_34_position_-18	7885.77	0.0640864	0.0199547
7	nucleotide_position_-10	7847.54	0.0637757	0.0198579
8	nucleotide_position_-8	7547.48	0.0613372	0.0190986
9	fragment_length_33_position_-17	5966.28	0.048487	0.0150975
10	nucleotide_position_-11	5222.93	0.042446	0.0132164
11	fragment_length_33_position_-18	5080.98	0.0412923	0.0128572
12	fragment_length_33_position_-16	4984.31	0.0405067	0.0126126
13	nucleotide_position_-9	4328.29	0.0351753	0.0109526
14	fragment_length_34_position_-19	3823.28	0.0310712	0.00967467
15	nucleotide_position_+3	3742.78	0.030417	0.00947098
16	fragment_length_31_position_-16	3735.92	0.0303612	0.00945361
17	nucleotide_position_-13	3483.23	0.0283076	0.00881418
18	nucleotide_position_-7	3416.9	0.0277686	0.00864633
19	fragment_length_34_position_-17	2969.55	0.0241331	0.00751435
20	nucleotide_position_-15	2849.08	0.023154	0.00720948
21	nucleotide_position_-18	2846.55	0.0231334	0.00720309
22	fragment_length_34_position_-20	2710.56	0.0220283	0.00685898
23	fragment_length_33_position_-19	2643.61	0.0214842	0.00668956
24	nucleotide_position_-4	2628.03	0.0213576	0.00665014
25	nucleotide_position_+9	2585.36	0.0210108	0.00654216
26	fragment_length_32_position_-17	2493.13	0.0202613	0.00630878
27	nucleotide_position_+8	2402.16	0.0195219	0.00607857
28	nucleotide_position_-3	2344.93	0.0190569	0.00593377
29	nucleotide_position_-16	2297.55	0.0186718	0.00581387
30	nucleotide_position_-1	2280.38	0.0185323	0.00577042
31	nucleotide_position_+5	2199.49	0.0178749	0.00556574
32	nucleotide_position_-12	2101.33	0.0170771	0.00531733
33	fragment_length_33_position_-20	2091.83	0.017	0.00529331
34	nucleotide_position_+6	2057.11	0.0167178	0.00520545
35	nucleotide_position_+4	1999.79	0.0162519	0.00506039
36	nucleotide_position_-19	1912.34	0.0155413	0.0048391
37	nucleotide_position_-6	1902.45	0.0154609	0.00481408
38	nucleotide_position_+7	1872.45	0.0152171	0.00473817
39	nucleotide_position_-17	1739.56	0.0141371	0.00440189
40	nucleotide_position_-14	1726.4	0.0140302	0.0043686
41	nucleotide_position_-5	1695.53	0.0137793	0.00429047
42	nucleotide_position_+10	1633.04	0.0132715	0.00413235
43	nucleotide_position_-2	1628.84	0.0132373	0.00412172
44	nucleotide_position_-20	1575.17	0.0128011	0.00398591
45	fragment_length_30_position_-16	1263.39	0.0102674	0.00319696
46	fragment_length_34_position_-21	1181.13	0.00959885	0.0029888
47	fragment_length_28_position_-20	1097.06	0.00891565	0.00277608
48	fragment_length_34_position_-16	1057.98	0.00859805	0.00267719
49	window_up_down_ratio	1011.52	0.00822043	0.00255961
50	fragment_length_35_position_-16	977.136	0.00794103	0.00247261
51	fragment_length_31_position_-18	874.427	0.00710633	0.00221271
52	fragment_length_33_position_-21	792.748	0.00644253	0.00200602
53	fragment_length_32_position_-18	785.185	0.00638107	0.00198688
54	ORF_fpkm	661.768	0.00537808	0.00167458
55	fragment_length_31_position_-17	637.657	0.00518214	0.00161357
56	fragment_length_32_position_-20	567.401	0.00461117	0.00143579
57	fragment_length_26_position_-18	566.131	0.00460085	0.00143257
58	fragment_length_29_position_-20	533.762	0.0043378	0.00135067
59	fragment_length_27_position_-18	530.704	0.00431295	0.00134293
60	fragment_length_29_position_-16	504.085	0.00409662	0.00127557
61	fragment_length_34_position_-22	486.077	0.00395027	0.00123
62	fragment_length_27_position_-19	430.976	0.00350247	0.00109057
63	fragment_length_28_position_-19	403.93	0.00328268	0.00102213
64	fragment_length_21_position_-25	389.581	0.00316606	0.00098582
65	fragment_length_22_position_-25	367.507	0.00298667	0.000929962
66	fragment_length_31_position_-19	356.497	0.00289719	0.000902102
67	fragment_length_27_position_-20	352.596	0.00286549	0.000892231
68	fragment_length_29_position_-17	332.042	0.00269846	0.000840222
69	fragment_length_31_position_-21	318.073	0.00258493	0.000804871
70	fragment_length_30_position_-21	295.033	0.00239768	0.000746569
71	fragment_length_31_position_-22	282.613	0.00229675	0.000715143
72	fragment_length_32_position_-23	248.315	0.00201802	0.000628353
73	fragment_length_20_position_-20	227.94	0.00185244	0.000576795
74	fragment_length_33_position_-23	225.419	0.00183194	0.000570415
75	fragment_length_26_position_-23	222.345	0.00180696	0.000562636
76	fragment_length_30_position_-19	216.645	0.00176064	0.000548213
77	fragment_length_28_position_-21	216.537	0.00175976	0.000547939
78	fragment_length_27_position_-25	213.929	0.00173857	0.000541339
79	fragment_length_30_position_-17	205.057	0.00166646	0.000518888
80	fragment_length_24_position_-25	195.763	0.00159094	0.000495372
81	fragment_length_30_position_-18	187.536	0.00152408	0.000474554
82	fragment_length_25_position_-22	185.709	0.00150923	0.00046993
83	fragment_length_25_position_-20	182.035	0.00147937	0.000460632
84	fragment_length_20_position_-23	176.068	0.00143087	0.000445533
85	fragment_length_25_position_-17	172.478	0.0014017	0.00043645
86	fragment_length_23_position_-20	171.321	0.0013923	0.000433521
87	fragment_length_24_position_-22	167.868	0.00136424	0.000424785
88	fragment_length_27_position_-24	164.988	0.00134083	0.000417495
89	fragment_length_24_position_-19	164.075	0.00133341	0.000415186
90	fragment_length_26_position_-20	163.548	0.00132913	0.000413853
91	fragment_length_29_position_-18	162.819	0.0013232	0.000412008
92	fragment_length_30_position_-22	162.069	0.00131711	0.00041011
93	fragment_length_25_position_-19	158.864	0.00129107	0.000402
94	fragment_length_29_position_-23	156.822	0.00127446	0.000396831
95	fragment_length_31_position_-23	155.162	0.00126098	0.000392633
96	fragment_length_25_position_-18	153.527	0.00124769	0.000388496
97	fragment_length_33_position_-25	152.77	0.00124154	0.00038658
98	fragment_length_26_position_-17	150.144	0.0012202	0.000379935
99	fragment_length_22_position_-20	144.209	0.00117197	0.000364917
100	fragment_length_28_position_-17	142.444	0.00115762	0.000360451
101	fragment_length_29_position_-21	141.998	0.001154	0.000359322
102	fragment_length_29_position_-22	141.399	0.00114913	0.000357805
103	fragment_length_35_position_-25	140.714	0.00114356	0.000356072
104	fragment_length_24_position_-20	139.606	0.00113456	0.000353269
105	fragment_length_31_position_-20	136.727	0.00111116	0.000345983
106	fragment_length_33_position_-24	135.634	0.00110228	0.000343217
107	fragment_length_28_position_-23	133.83	0.00108761	0.000338652
108	fragment_length_30_position_-24	133.662	0.00108625	0.000338228
109	fragment_length_21_position_-24	132.048	0.00107314	0.000334144
110	fragment_length_25_position_-21	131.02	0.00106478	0.000331541
111	fragment_length_24_position_-17	130.368	0.00105948	0.00032989
112	fragment_length_25_position_-25	126.577	0.00102867	0.000320298
113	fragment_length_32_position_-24	126.295	0.00102638	0.000319585
114	fragment_length_29_position_-24	122.697	0.000997141	0.000310481
115	fragment_length_23_position_-24	122.189	0.000993008	0.000309194
116	fragment_length_20_position_-22	120.892	0.000982469	0.000305913
117	fragment_length_28_position_-24	120.506	0.000979329	0.000304935
118	fragment_length_31_position_-25	118.43	0.000962461	0.000299683
119	fragment_length_30_position_-23	116.222	0.000944514	0.000294094
120	fragment_length_32_position_-21	115.726	0.00094049	0.000292842
121	fragment_length_23_position_-25	115.337	0.000937324	0.000291856
122	fragment_length_27_position_-16	115.062	0.000935087	0.000291159
123	fragment_length_32_position_-19	113.508	0.000922465	0.000287229
124	fragment_length_23_position_-17	111.073	0.000902672	0.000281066
125	fragment_length_30_position_-20	105.512	0.000857476	0.000266993
126	fragment_length_20_position_-24	105.002	0.000853338	0.000265705
127	fragment_length_34_position_-25	101.903	0.000828149	0.000257862
128	fragment_length_23_position_-23	100.795	0.000819147	0.000255059
129	fragment_length_34_position_-23	100.299	0.000815116	0.000253804
130	fragment_length_23_position_-16	99.9312	0.000812125	0.000252872
131	fragment_length_24_position_-21	99.5694	0.000809185	0.000251957
132	fragment_length_21_position_-21	99.537	0.000808921	0.000251875
133	fragment_length_24_position_-16	98.9482	0.000804136	0.000250385
134	fragment_length_22_position_-23	96.8301	0.000786923	0.000245025
135	fragment_length_25_position_-16	96.0648	0.000780703	0.000243088
136	fragment_length_22_position_-16	95.546	0.000776487	0.000241776
137	fragment_length_26_position_-24	92.4959	0.0007517	0.000234058
138	fragment_length_24_position_-24	86.3127	0.000701449	0.000218411
139	fragment_length_20_position_-21	85.6346	0.000695939	0.000216695
140	fragment_length_21_position_-20	85.6205	0.000695824	0.00021666
141	fragment_length_21_position_-23	85.3217	0.000693396	0.000215904
142	fragment_length_32_position_-25	84.8388	0.000689472	0.000214682
143	fragment_length_22_position_-22	82.6769	0.000671902	0.000209211
144	fragment_length_28_position_-25	82.306	0.000668888	0.000208272
145	fragment_length_22_position_-24	77.9756	0.000633696	0.000197315
146	fragment_length_22_position_-17	77.4349	0.000629301	0.000195946
147	fragment_length_27_position_-22	77.244	0.00062775	0.000195463
148	fragment_length_29_position_-25	76.4987	0.000621692	0.000193577
149	fragment_length_33_position_-22	76.4227	0.000621075	0.000193385
150	fragment_length_34_position_-24	75.4166	0.000612898	0.000190839
151	fragment_length_20_position_-17	73.7271	0.000599168	0.000186564
152	fragment_length_26_position_-25	72.7116	0.000590916	0.000183994
153	fragment_length_28_position_-16	72.4657	0.000588917	0.000183372
154	fragment_length_27_position_-21	72.3966	0.000588356	0.000183197
155	fragment_length_27_position_-23	72.3366	0.000587868	0.000183045
156	fragment_length_24_position_-18	72.147	0.000586327	0.000182565
157	fragment_length_28_position_-18	71.6222	0.000582062	0.000181238
158	fragment_length_25_position_-23	71.2166	0.000578766	0.000180211
159	fragment_length_25_position_-24	68.9128	0.000560043	0.000174381
160	fragment_length_24_position_-23	68.5773	0.000557317	0.000173533
161	fragment_length_31_position_-24	67.9265	0.000552028	0.000171886
162	fragment_length_26_position_-22	67.8248	0.000551202	0.000171628
163	fragment_length_23_position_-21	66.1771	0.000537811	0.000167459
164	fragment_length_26_position_-21	65.4879	0.000532209	0.000165715
165	fragment_length_32_position_-22	63.2605	0.000514108	0.000160078
166	fragment_length_26_position_-16	62.7762	0.000510172	0.000158853
167	fragment_length_23_position_-19	60.9509	0.000495338	0.000154234
168	fragment_length_21_position_-19	60.7512	0.000493715	0.000153729
169	fragment_length_29_position_-19	58.878	0.000478492	0.000148989
170	fragment_length_21_position_-16	57.8734	0.000470328	0.000146447
171	fragment_length_26_position_-19	54.3845	0.000441974	0.000137618
172	fragment_length_22_position_-21	51.5191	0.000418687	0.000130367
173	fragment_length_28_position_-22	50.9253	0.000413862	0.000128865
174	fragment_length_20_position_-18	49.8566	0.000405177	0.00012616
175	fragment_length_23_position_-22	46.9828	0.000381822	0.000118888
176	fragment_length_27_position_-17	45.4035	0.000368987	0.000114892
177	fragment_length_30_position_-25	43.4819	0.000353371	0.000110029
178	fragment_length_22_position_-18	40.8395	0.000331896	0.000103343
179	fragment_length_22_position_-19	40.3854	0.000328206	0.000102194
180	fragment_length_21_position_-17	35.8942	0.000291706	9.08289e-05
181	fragment_length_20_position_-19	28.3933	0.000230748	7.18483e-05
182	fragment_length_21_position_-22	27.9815	0.000227401	7.08061e-05
183	fragment_length_20_position_-16	25.6264	0.000208262	6.48466e-05
184	fragment_length_20_position_-25	24.2332	0.00019694	6.13213e-05
185	fragment_length_23_position_-18	23.8443	0.000193779	6.03371e-05
186	fragment_length_21_position_-18	22.5943	0.000183621	5.71742e-05

## Sheet: Supplementary_Table_S9
Supplementary_Table_S9
Variable importance in the E. coli TET3 sample
Rank	Variable	Relative importance	Scaled importance	Percentage scaled importance
1	codon	140694	1	0.334606
2	canonical_candidate_sites_ORF_region	84304.6	0.599203	0.200497
3	proportion_of_reads_downstream	19027.6	0.13524	0.0452522
4	proportion_of_reads_upstream	12524.8	0.089021	0.0297869
5	nucleotide_position_-10	10590.7	0.0752743	0.0251872
6	nucleotide_position_-8	8110.75	0.057648	0.0192894
7	ORF_fpkm	7205.84	0.0512162	0.0171373
8	fragment_length_34_position_-18	6720.85	0.0477691	0.0159838
9	nucleotide_position_-11	6177.92	0.0439102	0.0146926
10	nucleotide_position_-9	5325.06	0.0378484	0.0126643
11	fragment_length_33_position_-18	4894.46	0.0347879	0.0116402
12	nucleotide_position_+3	4520.66	0.0321311	0.0107512
13	fragment_length_34_position_-17	3911.91	0.0278043	0.00930348
14	fragment_length_33_position_-16	3881.18	0.0275859	0.00923041
15	nucleotide_position_-7	3801.99	0.027023	0.00904206
16	nucleotide_position_-13	3792.34	0.0269544	0.00901912
17	nucleotide_position_-3	3094.74	0.0219962	0.00736006
18	nucleotide_position_-15	3027.89	0.0215211	0.00720108
19	nucleotide_position_-4	3005.47	0.0213617	0.00714774
20	nucleotide_position_-18	2899.93	0.0206116	0.00689675
21	nucleotide_position_-16	2673.18	0.0189999	0.00635748
22	nucleotide_position_+9	2617.45	0.0186038	0.00622495
23	fragment_length_34_position_-19	2608.09	0.0185373	0.00620268
24	fragment_length_34_position_-20	2537.29	0.018034	0.00603429
25	nucleotide_position_-1	2522.52	0.0179291	0.00599917
26	fragment_length_34_position_-16	2502.05	0.0177836	0.0059505
27	nucleotide_position_+5	2417.87	0.0171853	0.00575029
28	fragment_length_32_position_-17	2385.26	0.0169535	0.00567273
29	nucleotide_position_-12	2331.77	0.0165733	0.00554553
30	fragment_length_33_position_-17	2241.3	0.0159303	0.00533037
31	nucleotide_position_+6	2174.96	0.0154588	0.00517259
32	nucleotide_position_+4	2164.18	0.0153822	0.00514696
33	nucleotide_position_-6	2139.05	0.0152035	0.00508718
34	nucleotide_position_+8	2128.2	0.0151264	0.00506139
35	nucleotide_position_-19	2056.39	0.014616	0.00489059
36	nucleotide_position_+7	2024.59	0.01439	0.00481497
37	nucleotide_position_-2	1956.22	0.013904	0.00465238
38	fragment_length_32_position_-16	1930.51	0.0137213	0.00459123
39	nucleotide_position_-14	1877.24	0.0133427	0.00446454
40	nucleotide_position_-5	1751.97	0.0124523	0.00416661
41	nucleotide_position_-17	1715.42	0.0121925	0.00407969
42	nucleotide_position_+10	1650.42	0.0117305	0.00392509
43	nucleotide_position_-20	1639.12	0.0116502	0.00389823
44	fragment_length_31_position_-16	1455.61	0.0103459	0.0034618
45	fragment_length_35_position_-16	1268.8	0.0090181	0.00301751
46	fragment_length_34_position_-21	1110.13	0.00789038	0.00264017
47	fragment_length_33_position_-20	990.143	0.00703754	0.0023548
48	fragment_length_21_position_-23	883.419	0.00627899	0.00210099
49	fragment_length_32_position_-20	878.278	0.00624245	0.00208876
50	fragment_length_33_position_-19	845.05	0.00600627	0.00200974
51	fragment_length_20_position_-23	804.574	0.00571859	0.00191347
52	window_up_down_ratio	767.465	0.00545483	0.00182522
53	fragment_length_22_position_-25	731.96	0.00520248	0.00174078
54	fragment_length_29_position_-20	592.017	0.00420782	0.00140796
55	fragment_length_21_position_-25	591.594	0.00420482	0.00140696
56	fragment_length_23_position_-25	491.744	0.00349512	0.00116949
57	fragment_length_31_position_-22	477.19	0.00339168	0.00113488
58	fragment_length_29_position_-21	461.389	0.00327937	0.0010973
59	fragment_length_23_position_-20	429.204	0.00305061	0.00102075
60	fragment_length_31_position_-20	417.673	0.00296865	0.00099333
61	fragment_length_27_position_-20	409.804	0.00291272	0.000974614
62	fragment_length_25_position_-20	409.605	0.00291131	0.000974142
63	fragment_length_28_position_-22	360.95	0.00256549	0.000858428
64	fragment_length_20_position_-24	354.169	0.00251729	0.000842301
65	fragment_length_21_position_-24	348.011	0.00247352	0.000827654
66	fragment_length_30_position_-18	342.622	0.00243522	0.000814838
67	fragment_length_26_position_-20	325.76	0.00231537	0.000774737
68	fragment_length_28_position_-25	320.503	0.00227801	0.000762235
69	fragment_length_26_position_-23	319.692	0.00227224	0.000760306
70	fragment_length_31_position_-17	315.301	0.00224103	0.000749863
71	fragment_length_23_position_-24	313.153	0.00222577	0.000744756
72	fragment_length_23_position_-23	310.972	0.00221026	0.000739568
73	fragment_length_22_position_-23	283.515	0.00201511	0.000674268
74	fragment_length_26_position_-25	280.41	0.00199304	0.000666884
75	fragment_length_32_position_-25	272.96	0.00194009	0.000649166
76	fragment_length_20_position_-20	272.907	0.00193971	0.00064904
77	fragment_length_22_position_-24	268.369	0.00190746	0.000638247
78	fragment_length_24_position_-25	262.723	0.00186733	0.00062482
79	fragment_length_32_position_-18	258.321	0.00183605	0.000614352
80	fragment_length_21_position_-22	256.307	0.00182173	0.000609561
81	fragment_length_20_position_-22	249.695	0.00177473	0.000593836
82	fragment_length_33_position_-22	247.963	0.00176242	0.000589717
83	fragment_length_21_position_-20	246.275	0.00175042	0.000585702
84	fragment_length_30_position_-20	244.879	0.0017405	0.000582382
85	fragment_length_31_position_-25	229.817	0.00163345	0.000546562
86	fragment_length_29_position_-23	227.944	0.00162014	0.000542108
87	fragment_length_30_position_-23	227.938	0.00162009	0.000542093
88	fragment_length_23_position_-18	226.239	0.00160802	0.000538053
89	fragment_length_25_position_-16	225.135	0.00160017	0.000535426
90	fragment_length_27_position_-21	223.387	0.00158775	0.000531269
91	fragment_length_30_position_-24	219.406	0.00155945	0.000521802
92	fragment_length_30_position_-21	219.197	0.00155796	0.000521303
93	fragment_length_30_position_-22	217.248	0.00154411	0.000516668
94	fragment_length_33_position_-25	214.425	0.00152405	0.000509955
95	fragment_length_28_position_-20	214.06	0.00152145	0.000509086
96	fragment_length_24_position_-24	207.638	0.00147581	0.000493814
97	fragment_length_25_position_-19	206.937	0.00147082	0.000492147
98	fragment_length_23_position_-22	200.735	0.00142674	0.000477397
99	fragment_length_31_position_-18	199.228	0.00141603	0.000473814
100	fragment_length_33_position_-21	199.044	0.00141473	0.000473375
101	fragment_length_28_position_-21	194.73	0.00138406	0.000463115
102	fragment_length_25_position_-25	191.18	0.00135883	0.000454673
103	fragment_length_29_position_-24	190.85	0.00135649	0.000453888
104	fragment_length_31_position_-21	187.425	0.00133214	0.000445743
105	fragment_length_32_position_-19	183.698	0.00130565	0.000436878
106	fragment_length_32_position_-23	166.349	0.00118234	0.000395619
107	fragment_length_34_position_-24	164.527	0.00116939	0.000391285
108	fragment_length_27_position_-24	162.171	0.00115264	0.000385682
109	fragment_length_34_position_-25	160.835	0.00114315	0.000382506
110	fragment_length_28_position_-23	158.332	0.00112536	0.000376553
111	fragment_length_27_position_-25	156.138	0.00110977	0.000371335
112	fragment_length_29_position_-17	151.356	0.00107578	0.000359962
113	fragment_length_30_position_-16	150.172	0.00106736	0.000357145
114	fragment_length_27_position_-16	150.156	0.00106725	0.000357108
115	fragment_length_26_position_-22	148.001	0.00105193	0.000351982
116	fragment_length_20_position_-25	143.965	0.00102325	0.000342385
117	fragment_length_20_position_-21	140.78	0.00100061	0.00033481
118	fragment_length_24_position_-20	136.829	0.000972523	0.000325412
119	fragment_length_31_position_-19	135.205	0.000960986	0.000321552
120	fragment_length_27_position_-19	134.258	0.000954249	0.000319297
121	fragment_length_30_position_-19	133.551	0.000949229	0.000317618
122	fragment_length_30_position_-25	129.355	0.000919406	0.000307639
123	fragment_length_29_position_-22	129.291	0.000918951	0.000307486
124	fragment_length_34_position_-22	129.067	0.000917355	0.000306953
125	fragment_length_25_position_-23	128.172	0.000910998	0.000304825
126	fragment_length_28_position_-24	127.542	0.000906515	0.000303325
127	fragment_length_24_position_-16	126.825	0.000901419	0.00030162
128	fragment_length_23_position_-21	125.366	0.000891053	0.000298152
129	fragment_length_25_position_-22	123.929	0.000880838	0.000294734
130	fragment_length_35_position_-25	121.781	0.000865573	0.000289626
131	fragment_length_25_position_-21	120.551	0.000856829	0.0002867
132	fragment_length_23_position_-17	118.532	0.000842479	0.000281898
133	fragment_length_27_position_-23	116.049	0.000824833	0.000275994
134	fragment_length_26_position_-18	115.81	0.000823131	0.000275425
135	fragment_length_24_position_-17	115.307	0.000819554	0.000274228
136	fragment_length_26_position_-24	114.959	0.000817082	0.0002734
137	fragment_length_28_position_-17	111.933	0.000795572	0.000266203
138	fragment_length_27_position_-17	111.44	0.000792068	0.000265031
139	fragment_length_28_position_-16	111.095	0.000789622	0.000264212
140	fragment_length_29_position_-25	110.448	0.000785019	0.000262672
141	fragment_length_22_position_-22	108.564	0.000771627	0.000258191
142	fragment_length_26_position_-17	107.146	0.000761551	0.00025482
143	fragment_length_26_position_-19	104.358	0.000741732	0.000248188
144	fragment_length_34_position_-23	103.257	0.000733908	0.00024557
145	fragment_length_29_position_-16	101.213	0.000719381	0.000240709
146	fragment_length_31_position_-23	101.007	0.00071792	0.00024022
147	fragment_length_30_position_-17	99.3706	0.000706287	0.000236328
148	fragment_length_24_position_-21	99.0437	0.000703963	0.00023555
149	fragment_length_32_position_-21	97.965	0.000696296	0.000232985
150	fragment_length_24_position_-23	95.8372	0.000681173	0.000227924
151	fragment_length_33_position_-23	95.7175	0.000680322	0.00022764
152	fragment_length_32_position_-22	95.514	0.000678876	0.000227156
153	fragment_length_22_position_-20	94.9409	0.000674802	0.000225793
154	fragment_length_24_position_-18	91.6245	0.00065123	0.000217905
155	fragment_length_28_position_-18	91.4191	0.00064977	0.000217417
156	fragment_length_25_position_-24	91.2332	0.000648449	0.000216975
157	fragment_length_25_position_-18	90.8408	0.00064566	0.000216042
158	fragment_length_26_position_-16	90.5936	0.000643903	0.000215454
159	fragment_length_28_position_-19	88.0414	0.000625763	0.000209384
160	fragment_length_25_position_-17	87.7021	0.000623352	0.000208577
161	fragment_length_21_position_-21	87.2746	0.000620313	0.00020756
162	fragment_length_23_position_-16	84.676	0.000601843	0.00020138
163	fragment_length_24_position_-22	84.6617	0.000601742	0.000201346
164	fragment_length_33_position_-24	83.7244	0.000595079	0.000199117
165	fragment_length_31_position_-24	76.4259	0.000543205	0.00018176
166	fragment_length_21_position_-18	70.585	0.00050169	0.000167869
167	fragment_length_27_position_-18	70.0219	0.000497688	0.000166529
168	fragment_length_29_position_-19	67.2747	0.000478161	0.000159996
169	fragment_length_22_position_-16	66.7816	0.000474657	0.000158823
170	fragment_length_29_position_-18	65.452	0.000465206	0.000155661
171	fragment_length_22_position_-21	64.2153	0.000456417	0.00015272
172	fragment_length_32_position_-24	58.0913	0.00041289	0.000138155
173	fragment_length_24_position_-19	54.585	0.000387968	0.000129816
174	fragment_length_22_position_-19	52.554	0.000373533	0.000124986
175	fragment_length_20_position_-19	50.4095	0.000358291	0.000119886
176	fragment_length_26_position_-21	47.3328	0.000336422	0.000112569
177	fragment_length_20_position_-17	46.0762	0.000327491	0.000109581
178	fragment_length_22_position_-18	45.3589	0.000322393	0.000107875
179	fragment_length_21_position_-16	42.597	0.000302762	0.000101306
180	fragment_length_27_position_-22	40.9267	0.000290891	9.73337e-05
181	fragment_length_23_position_-19	39.7942	0.000282841	9.46403e-05
182	fragment_length_22_position_-17	37.8321	0.000268896	8.9974e-05
183	fragment_length_20_position_-18	33.2622	0.000236415	7.91057e-05
184	fragment_length_20_position_-16	23.7418	0.000168747	5.64638e-05
185	fragment_length_21_position_-17	22.0835	0.00015696	5.25199e-05
186	fragment_length_21_position_-19	11.3692	8.08079e-05	2.70388e-05

## Sheet: Supplementary_Table_S10
Supplementary_Table_S10
Variable importance in the E. coli Li1 sample
Rank	Variable	Relative importance	Scaled importance	Percentage scaled importance
1	codon	111981	1	0.343577
2	canonical_candidate_sites_ORF_region	64152.4	0.572886	0.19683
3	proportion_of_reads_downstream	10146.8	0.0906115	0.031132
4	proportion_of_reads_upstream	9244.25	0.0825519	0.0283629
5	nucleotide_position_-10	7588.38	0.0677648	0.0232824
6	nucleotide_position_-8	6418.62	0.0573187	0.0196934
7	window_up_down_ratio	5547.42	0.0495389	0.0170204
8	nucleotide_position_-11	4966.04	0.0443471	0.0152367
9	nucleotide_position_-9	4336.74	0.0387275	0.0133059
10	nucleotide_position_+3	4047.18	0.0361416	0.0124174
11	nucleotide_position_-7	3697.58	0.0330196	0.0113448
12	fragment_length_31_position_-16	3278.95	0.0292813	0.0100604
13	nucleotide_position_-4	3198.82	0.0285658	0.00981453
14	nucleotide_position_-15	2668.54	0.0238303	0.00818753
15	nucleotide_position_-13	2531.78	0.022609	0.00776794
16	fragment_length_31_position_-15	2506.07	0.0223794	0.00768906
17	fragment_length_30_position_-15	2492.03	0.0222541	0.00764598
18	nucleotide_position_-18	2428.99	0.0216911	0.00745254
19	nucleotide_position_+5	2296.6	0.0205089	0.00704637
20	nucleotide_position_-1	2164.87	0.0193325	0.00664219
21	nucleotide_position_-19	2141.13	0.0191205	0.00656935
22	nucleotide_position_-16	2139.77	0.0191083	0.00656519
23	fragment_length_32_position_-16	2080.38	0.018578	0.00638296
24	nucleotide_position_-3	2030.74	0.0181347	0.00623066
25	nucleotide_position_-12	1964.61	0.0175442	0.00602776
26	nucleotide_position_+7	1958.94	0.0174935	0.00601035
27	ORF_fpkm	1925.09	0.0171912	0.0059065
28	nucleotide_position_+8	1914.28	0.0170947	0.00587334
29	nucleotide_position_-6	1887.75	0.0168578	0.00579195
30	fragment_length_34_position_-19	1813.01	0.0161903	0.00556262
31	nucleotide_position_+9	1800.3	0.0160768	0.00552362
32	nucleotide_position_+4	1797.3	0.01605	0.00551441
33	nucleotide_position_+6	1777.25	0.0158709	0.00545289
34	fragment_length_29_position_-14	1739.32	0.0155322	0.00533652
35	nucleotide_position_-2	1560.06	0.0139314	0.00478652
36	fragment_length_25_position_+0	1536.3	0.0137193	0.00471363
37	nucleotide_position_-14	1493.71	0.013339	0.00458296
38	nucleotide_position_+10	1421.68	0.0126957	0.00436196
39	nucleotide_position_-5	1363.63	0.0121773	0.00418385
40	nucleotide_position_-17	1335.74	0.0119283	0.00409828
41	fragment_length_28_position_-13	1310.56	0.0117034	0.00402101
42	nucleotide_position_-20	1286.36	0.0114873	0.00394676
43	fragment_length_29_position_-15	1159.96	0.0103585	0.00355895
44	fragment_length_32_position_-17	1082.77	0.0096692	0.00332211
45	fragment_length_28_position_+0	1039.99	0.00928717	0.00319086
46	fragment_length_30_position_-14	1022.53	0.00913129	0.0031373
47	fragment_length_33_position_-18	1008.13	0.00900264	0.0030931
48	fragment_length_35_position_-20	928.532	0.00829187	0.00284889
49	fragment_length_33_position_-17	904.897	0.0080808	0.00277638
50	fragment_length_35_position_-19	844.785	0.007544	0.00259194
51	fragment_length_30_position_-16	801.35	0.00715612	0.00245868
52	fragment_length_34_position_-18	784.226	0.0070032	0.00240614
53	fragment_length_24_position_+0	746.345	0.00666492	0.00228991
54	fragment_length_29_position_-13	681.074	0.00608205	0.00208965
55	fragment_length_32_position_-18	629.508	0.00562155	0.00193143
56	fragment_length_32_position_-15	458.102	0.00409089	0.00140553
57	fragment_length_35_position_-18	425.912	0.00380342	0.00130677
58	fragment_length_22_position_+0	395.4	0.00353096	0.00121315
59	fragment_length_27_position_+0	389.02	0.00347398	0.00119358
60	fragment_length_26_position_+0	373.367	0.00333419	0.00114555
61	fragment_length_33_position_-16	373.321	0.00333379	0.00114541
62	fragment_length_31_position_+0	366.321	0.00327128	0.00112394
63	fragment_length_29_position_+0	343.826	0.0030704	0.00105492
64	fragment_length_27_position_-12	332.01	0.00296487	0.00101866
65	fragment_length_30_position_+0	323.886	0.00289233	0.000993736
66	fragment_length_28_position_-15	286.232	0.00255607	0.000878207
67	fragment_length_32_position_-13	276.315	0.00246751	0.000847779
68	fragment_length_28_position_-12	274.974	0.00245554	0.000843668
69	fragment_length_26_position_-11	257.461	0.00229915	0.000789933
70	fragment_length_31_position_-18	253.799	0.00226645	0.000778698
71	fragment_length_27_position_-13	247.259	0.00220804	0.000758632
72	fragment_length_24_position_-20	240.49	0.00214759	0.000737863
73	fragment_length_34_position_-14	238.023	0.00212556	0.000730294
74	fragment_length_31_position_-13	232.431	0.00207563	0.000713138
75	fragment_length_33_position_-13	228.888	0.00204399	0.000702266
76	fragment_length_35_position_-16	218.317	0.00194959	0.000669833
77	fragment_length_26_position_-18	217.868	0.00194557	0.000668454
78	fragment_length_26_position_-19	216.116	0.00192993	0.000663079
79	fragment_length_35_position_-15	213.155	0.00190349	0.000653995
80	fragment_length_31_position_-19	212.779	0.00190014	0.000652842
81	fragment_length_30_position_-11	212.671	0.00189917	0.000652511
82	fragment_length_23_position_+0	211.561	0.00188925	0.000649103
83	fragment_length_31_position_-17	204.682	0.00182783	0.000628
84	fragment_length_34_position_-15	197.579	0.0017644	0.000606206
85	fragment_length_25_position_-17	196.36	0.00175351	0.000602467
86	fragment_length_24_position_-16	194.191	0.00173414	0.00059581
87	fragment_length_24_position_-12	194.15	0.00173378	0.000595686
88	fragment_length_29_position_-12	192.101	0.00171548	0.000589398
89	fragment_length_27_position_-20	183.106	0.00163515	0.0005618
90	fragment_length_26_position_-16	182.003	0.0016253	0.000558417
91	fragment_length_24_position_-13	179.191	0.00160019	0.00054979
92	fragment_length_32_position_-14	169.738	0.00151578	0.000520786
93	fragment_length_33_position_-19	164.605	0.00146994	0.000505037
94	fragment_length_31_position_-14	161.826	0.00144512	0.000496508
95	fragment_length_26_position_-17	159.821	0.00142721	0.000490357
96	fragment_length_25_position_-14	156.647	0.00139887	0.000480619
97	fragment_length_34_position_+0	154.688	0.00138138	0.000474609
98	fragment_length_35_position_+0	154.337	0.00137824	0.000473533
99	fragment_length_33_position_-14	153.757	0.00137306	0.000471753
100	fragment_length_27_position_-14	149.901	0.00133863	0.000459921
101	fragment_length_29_position_-19	149.678	0.00133664	0.000459238
102	fragment_length_23_position_-20	149.504	0.00133508	0.000458704
103	fragment_length_34_position_-16	147.84	0.00132023	0.000453599
104	fragment_length_27_position_-18	146.938	0.00131217	0.000450832
105	fragment_length_30_position_-13	146.428	0.00130761	0.000449265
106	fragment_length_23_position_-17	146.243	0.00130596	0.000448698
107	fragment_length_32_position_-12	145.707	0.00130118	0.000447054
108	fragment_length_28_position_-16	143.478	0.00128127	0.000440214
109	fragment_length_32_position_-19	142.39	0.00127156	0.000436878
110	fragment_length_29_position_-16	142.111	0.00126906	0.000436019
111	fragment_length_33_position_-20	141.85	0.00126673	0.000435218
112	fragment_length_32_position_+0	140.125	0.00125133	0.000429927
113	fragment_length_25_position_-18	134.212	0.00119852	0.000411785
114	fragment_length_25_position_-12	133.847	0.00119526	0.000410665
115	fragment_length_25_position_-11	133.194	0.00118943	0.00040866
116	fragment_length_30_position_-12	131.61	0.00117528	0.0004038
117	fragment_length_30_position_-19	131.604	0.00117524	0.000403784
118	fragment_length_26_position_-20	131.321	0.00117271	0.000402916
119	fragment_length_25_position_-13	128.898	0.00115107	0.000395481
120	fragment_length_24_position_-19	128.184	0.00114469	0.00039329
121	fragment_length_30_position_-17	128.073	0.00114371	0.000392951
122	fragment_length_25_position_-15	127.031	0.0011344	0.000389753
123	fragment_length_29_position_-18	126.956	0.00113373	0.000389524
124	fragment_length_24_position_-17	125.948	0.00112473	0.00038643
125	fragment_length_23_position_-16	125.747	0.00112293	0.000385811
126	fragment_length_28_position_-14	125.563	0.00112129	0.000385248
127	fragment_length_25_position_-16	122.821	0.0010968	0.000376834
128	fragment_length_35_position_-17	122.584	0.00109468	0.000376108
129	fragment_length_23_position_-14	122.399	0.00109303	0.00037554
130	fragment_length_28_position_-19	122.08	0.00109018	0.000374561
131	fragment_length_24_position_-14	121.706	0.00108684	0.000373414
132	fragment_length_28_position_-17	121.469	0.00108473	0.000372687
133	fragment_length_31_position_-12	119.113	0.00106369	0.00036546
134	fragment_length_23_position_-11	117.727	0.00105131	0.000361206
135	fragment_length_35_position_-12	117.557	0.00104979	0.000360683
136	fragment_length_34_position_-17	117.381	0.00104823	0.000360146
137	fragment_length_34_position_-13	115.555	0.00103191	0.000354541
138	fragment_length_27_position_-15	115.457	0.00103104	0.000354242
139	fragment_length_26_position_-15	114.906	0.00102612	0.000352551
140	fragment_length_34_position_-20	114.522	0.00102269	0.000351374
141	fragment_length_27_position_-19	114.144	0.00101932	0.000350214
142	fragment_length_33_position_+0	111.361	0.000994464	0.000341675
143	fragment_length_23_position_-15	110.584	0.000987528	0.000339292
144	fragment_length_33_position_-15	110.369	0.0009856	0.000338629
145	fragment_length_27_position_-17	109.081	0.000974106	0.00033468
146	fragment_length_22_position_-16	108.051	0.000964906	0.000331519
147	fragment_length_24_position_-15	107.322	0.000958395	0.000329282
148	fragment_length_35_position_-14	106.993	0.000955458	0.000328273
149	fragment_length_29_position_-20	106.218	0.000948535	0.000325895
150	fragment_length_22_position_-14	105.764	0.000944482	0.000324502
151	fragment_length_33_position_-11	105.416	0.00094137	0.000323433
152	fragment_length_26_position_-14	102.927	0.000919143	0.000315796
153	fragment_length_28_position_-18	100.734	0.000899566	0.00030907
154	fragment_length_28_position_-11	98.0887	0.000875939	0.000300952
155	fragment_length_22_position_-13	97.5207	0.000870868	0.00029921
156	fragment_length_34_position_-12	94.3834	0.000842852	0.000289584
157	fragment_length_27_position_-11	93.5026	0.000834986	0.000286882
158	fragment_length_26_position_-12	93.0125	0.000830609	0.000285378
159	fragment_length_26_position_-13	91.155	0.000814021	0.000279679
160	fragment_length_22_position_-19	90.1863	0.00080537	0.000276707
161	fragment_length_25_position_-19	90.1079	0.000804671	0.000276466
162	fragment_length_24_position_-18	86.7923	0.000775062	0.000266293
163	fragment_length_22_position_-11	83.43	0.000745037	0.000255977
164	fragment_length_29_position_-17	82.2388	0.000734399	0.000252322
165	fragment_length_32_position_-20	81.8255	0.000730708	0.000251054
166	fragment_length_28_position_-20	81.3182	0.000726178	0.000249498
167	fragment_length_22_position_-18	80.8254	0.000721777	0.000247986
168	fragment_length_22_position_-15	79.4207	0.000709233	0.000243676
169	fragment_length_23_position_-12	78.7492	0.000703237	0.000241616
170	fragment_length_35_position_-13	77.5079	0.000692152	0.000237807
171	fragment_length_24_position_-11	77.4588	0.000691713	0.000237657
172	fragment_length_34_position_-11	74.7266	0.000667314	0.000229274
173	fragment_length_30_position_-18	74.3784	0.000664205	0.000228205
174	fragment_length_27_position_-16	74.2772	0.000663301	0.000227895
175	fragment_length_31_position_-11	73.7713	0.000658784	0.000226343
176	fragment_length_30_position_-20	72.876	0.000650789	0.000223596
177	fragment_length_25_position_-20	72.2968	0.000645616	0.000221819
178	fragment_length_35_position_-11	70.9532	0.000633618	0.000217696
179	fragment_length_31_position_-20	69.9702	0.000624839	0.00021468
180	fragment_length_29_position_-11	68.9146	0.000615413	0.000211442
181	fragment_length_23_position_-13	65.9395	0.000588845	0.000202313
182	fragment_length_23_position_-19	64.0831	0.000572267	0.000196618
183	fragment_length_22_position_-12	58.6883	0.000524091	0.000180065
184	fragment_length_33_position_-12	51.77	0.00046231	0.000158839
185	fragment_length_23_position_-18	48.5331	0.000433405	0.000148908
186	fragment_length_22_position_-17	48.4659	0.000432804	0.000148702
187	fragment_length_22_position_-20	41.1466	0.000367442	0.000126245
188	fragment_length_32_position_-11	41.1211	0.000367215	0.000126166
189	fragment_length_21_position_-14	24.7723	0.000221219	7.60057e-05
190	fragment_length_21_position_+0	15.2902	0.000136543	4.69129e-05
191	fragment_length_21_position_-20	13.5294	0.000120819	4.15105e-05
192	fragment_length_21_position_-16	10.4397	9.32272e-05	3.20307e-05
193	fragment_length_21_position_-17	9.8138	8.7638e-05	3.01104e-05
194	fragment_length_21_position_-13	8.97466	8.01444e-05	2.75357e-05
195	fragment_length_21_position_-19	7.54766	6.74012e-05	2.31575e-05
196	fragment_length_21_position_-12	6.72943	6.00943e-05	2.0647e-05
197	fragment_length_21_position_-11	3.60852	3.22243e-05	1.10715e-05
198	fragment_length_21_position_-18	3.25736	2.90885e-05	9.99412e-06
199	fragment_length_20_position_-18	1.37106	1.22437e-05	4.20666e-06
200	fragment_length_21_position_-15	0.586957	5.24157e-06	1.80088e-06
201	fragment_length_20_position_-15	0	0	0
202	fragment_length_20_position_-14	0	0	0

[truncated: 8 more sheets: Supplemetary_Table_S11, Supplementary_Table_S12, Supplementary_Table_S13, Supplementary_Table_S14, Supplementary_Table_S15, Supplementary_Table_S16, Supplementary_Table_S17, Supplementary_Table_S18]
